# Supplementary material for: Diaqua­bis­(propane-1,3-diamine)­nickel(II) bis­(propane-1,3-diamine)­disulfato­nickelate(II)
Source: Acta Crystallogr Sect E Struct Rep Online. 2012 Mar 10;68(Pt 4):m400–1. doi: 10.1107/S1600536812009750 (PMC3343811; doi:10.1107/S1600536812009750)
Supplement: Supplementary file 1 [file e-68-0m400-sup1.cif]

##############################################################################
#                                                                            #
# This CIF contains the data in a paper accepted for publication in          #
# Acta Crystallographica Section E. It conforms to the requirements of       #
# Notes for Authors for Acta Crystallographica Section E, and has been       #
# peer reviewed under the auspices of the IUCr Commission on Journals.       #
#                                                                            #
# Full details of the Crystallographic Information File format               #
# are given in the paper "The Crystallographic Information File (CIF):       #
# a New Standard Archive File for Crystallography" by S. R. Hall, F. H.      #
# Allen and I. D. Brown [Acta Cryst. (1991), A47, 655-685].                  #
#                                                                            #
# The current version of the core CIF dictionary is obtainable from          #
# ftp://ftp.iucr.org/pub/cif_core.dic.                                       #
#                                                                            #
# Software is freely available for graphical display of the structure(s)     #
# in this CIF. For information consult the CIF software page                 #
# http://www.iucr.org/resources/cif/software.                                #
#                                                                            #
# This file may be used for bona fide research purposes within the           #
# scientific community so long as proper attribution is given to the journal # 
# article from which it was obtained.                                        #
#                                                                            #
##############################################################################
data_I
_audit_creation_method     SHELXL-97
_chemical_name_systematic
;
Diaquabis(propane-1,3-diamine)nickel(II)
bis(propane-1,3-diamine)disulfatonickelate(II)
;
_chemical_name_common     ?
_chemical_formula_moiety     'C6 H24 N4 Ni O2 2+, C6 H20 N4 Ni O8 S2 2-'
_chemical_formula_sum     'C12 H44 N8 Ni2 O10 S2'
_chemical_formula_iupac
                           '[Ni (C3 H10 N2)2 (H2 O)2] [Ni (S O4)2 (C3 H10 N2)2]'
_chemical_formula_weight     642.1
_chemical_melting_point     ?
_symmetry_cell_setting     triclinic
_symmetry_space_group_name_H-M     'P -1'
_symmetry_space_group_name_Hall     '-P 1'
loop_
    _symmetry_equiv_pos_as_xyz
    'x, y, z'
    '-x, -y, -z'
_cell_length_a     6.70550(10)
_cell_length_b     8.9098(2)
_cell_length_c     11.9504(4)
_cell_angle_alpha     103.016(2)
_cell_angle_beta     103.795(2)
_cell_angle_gamma     105.7290(10)
_cell_volume     634.52(3)
_cell_formula_units_Z     1
_cell_measurement_reflns_used     5917
_cell_measurement_theta_min     2.50
_cell_measurement_theta_max     28.22
_cell_measurement_temperature     296(2)
_cell_special_details     ?
_exptl_crystal_description     prism
_exptl_crystal_colour     'light blue'
_exptl_crystal_size_max     0.49
_exptl_crystal_size_mid     0.15
_exptl_crystal_size_min     0.12
_exptl_crystal_density_diffrn     1.680
_exptl_crystal_density_method     'not measured'
_exptl_crystal_F_000     340
_exptl_absorpt_coefficient_mu     1.710
_exptl_absorpt_correction_type     numerical
_exptl_absorpt_process_details     '(SADABS; Sheldrick, 2009)'
_exptl_absorpt_correction_T_min     0.4879
_exptl_absorpt_correction_T_max     0.7025
_exptl_special_details     ?
_diffrn_ambient_temperature     296(2)
_diffrn_radiation_type     MoK\a
_diffrn_radiation_wavelength     0.71073
_diffrn_radiation_source     'fine-focus sealed tube'
_diffrn_radiation_monochromator     graphite
_diffrn_measurement_device_type     'Bruker APEXII CCD area-detector'
_diffrn_measurement_method     'phi and omega scans'
_diffrn_detector_area_resol_mean     ?
_diffrn_reflns_number     10425
_diffrn_reflns_av_R_equivalents     0.0297
_diffrn_reflns_av_sigmaI/netI     0.0285
_diffrn_reflns_theta_min     2.50
_diffrn_reflns_theta_max     28.22
_diffrn_reflns_theta_full     28.22
_diffrn_measured_fraction_theta_max     0.982
_diffrn_measured_fraction_theta_full     0.982
_diffrn_reflns_limit_h_min     -8
_diffrn_reflns_limit_h_max     7
_diffrn_reflns_limit_k_min     -11
_diffrn_reflns_limit_k_max     10
_diffrn_reflns_limit_l_min     -15
_diffrn_reflns_limit_l_max     15
_diffrn_standards_number     ?
_diffrn_standards_interval_count     ?
_diffrn_standards_interval_time     ?
_diffrn_standards_decay_%     ?
_refine_special_details
;
Refinement of <i>F</i>^2^ against ALL reflections. The weighted <i>R</i>-factor
<i>wR</i> and goodness of fit <i>S</i> are based on <i>F</i>^2^, conventional
<i>R</i>-factors <i>R</i> are based on <i>F</i>, with <i>F</i> set to zero for
negative <i>F</i>^2^. The threshold expression of <i>F</i>^2^ >
\s(<i>F</i>^2^) is used only for calculating <i>R</i>-factors(gt) <i>etc</i>.
and is not relevant to the choice of reflections for refinement.
<i>R</i>-factors based on <i>F</i>^2^ are statistically about twice as large
as those based on <i>F</i>, and <i>R</i>- factors based on ALL data will be
even larger.
;
_reflns_number_total     3078
_reflns_number_gt     2728
_reflns_threshold_expression     I>2\s(I)
_refine_ls_structure_factor_coef     Fsqd
_refine_ls_matrix_type     full
_refine_ls_R_factor_all     0.0283
_refine_ls_R_factor_gt     0.0239
_refine_ls_wR_factor_gt     0.0607
_refine_ls_wR_factor_ref     0.0627
_refine_ls_goodness_of_fit_ref     1.072
_refine_ls_restrained_S_all     1.072
_refine_ls_number_reflns     3078
_refine_ls_number_parameters     197
_refine_ls_number_restraints     0
_refine_ls_number_constraints     12
_refine_ls_hydrogen_treatment     mixed
_refine_ls_weighting_scheme     calc
_refine_ls_weighting_details
         'calc w=1/[\s^2^(Fo^2^)+(0.0341P)^2^+0.0694P] where P=(Fo^2^+2Fc^2^)/3'
_atom_sites_solution_hydrogens     geom
_atom_sites_solution_primary     direct
_atom_sites_solution_secondary     difmap
_refine_ls_shift/su_max     0.006
_refine_ls_shift/su_mean     0.001
_refine_diff_density_max     0.413
_refine_diff_density_min     -0.373
_refine_ls_extinction_method     none
_refine_ls_extinction_coef     ?
loop_
    _atom_type_symbol
    _atom_type_description
    _atom_type_scat_dispersion_real
    _atom_type_scat_dispersion_imag
    _atom_type_scat_source
    'C' 'C' 0.0033 0.0016
                         'International Tables Vol C Tables 4.2.6.8 and 6.1.1.4'
    'H' 'H' 0.0000 0.0000
                         'International Tables Vol C Tables 4.2.6.8 and 6.1.1.4'
    'N' 'N' 0.0061 0.0033
                         'International Tables Vol C Tables 4.2.6.8 and 6.1.1.4'
    'O' 'O' 0.0106 0.0060
                         'International Tables Vol C Tables 4.2.6.8 and 6.1.1.4'
    'Ni' 'Ni' 0.3393 1.1124
                         'International Tables Vol C Tables 4.2.6.8 and 6.1.1.4'
    'S' 'S' 0.1246 0.1234
                         'International Tables Vol C Tables 4.2.6.8 and 6.1.1.4'
_computing_data_collection     'APEX2 (Bruker, 2007)'
_computing_cell_refinement     'SAINT (Bruker, 2007)'
_computing_data_reduction     'SAINT (Bruker, 2007)'
_computing_structure_solution     'SHELXTL (Sheldrick, 2008)'
_computing_structure_refinement     'SHELXTL (Sheldrick, 2008)'
_computing_molecular_graphics     'SHELXTL (Sheldrick, 2008)'
_computing_publication_material     'publCIF (Westrip, 2010)'
loop_
    _atom_site_type_symbol
    _atom_site_label
    _atom_site_fract_x
    _atom_site_fract_y
    _atom_site_fract_z
    _atom_site_U_iso_or_equiv
    _atom_site_adp_type
    _atom_site_calc_flag
    _atom_site_refinement_flags
    _atom_site_occupancy
    _atom_site_symmetry_multiplicity
    _atom_site_disorder_assembly
    _atom_site_disorder_group
    Ni Ni1 0.5000 1.0000 0.0000 0.01064(8) Uani d S 1 1 . .
    Ni Ni2 0.5000 1.0000 0.5000 0.01320(8) Uani d S 1 1 . .
    S S1 0.89097(6) 1.01326(4) 0.23292(3) 0.01404(9) Uani d . 1 2 . .
    O O1 0.70097(16) 1.06228(13) 0.18226(9) 0.0155(2) Uani d . 1 2 . .
    O O2 1.05971(18) 1.06347(15) 0.17662(11) 0.0263(3) Uani d . 1 2 . .
    O O3 0.97660(18) 1.09600(14) 0.36389(10) 0.0240(3) Uani d . 1 2 . .
    O O4 0.8164(2) 0.83460(14) 0.20784(11) 0.0287(3) Uani d . 1 2 . .
    O O5 0.4535(2) 1.07096(17) 0.33786(11) 0.0246(3) Uani d . 1 2 . .
    N N1 0.2544(2) 0.83826(16) 0.03946(12) 0.0175(3) Uani d . 1 2 . .
    N N2 0.6059(2) 0.80081(15) -0.05714(12) 0.0155(3) Uani d . 1 2 . .
    N N3 0.6379(2) 0.82954(16) 0.43334(13) 0.0165(3) Uani d . 1 2 . .
    N N4 0.1851(2) 0.82026(17) 0.43194(13) 0.0180(3) Uani d . 1 2 . .
    C C1 0.1280(2) 0.67732(18) -0.05413(15) 0.0203(3) Uani d . 1 2 . .
    H H1A 0.0603 0.6943 -0.1294 0.024 Uiso calc R 1 2 . .
    H H1B 0.0126 0.6173 -0.0285 0.024 Uiso calc R 1 2 . .
    C C2 0.2734(3) 0.57695(18) -0.07559(15) 0.0222(3) Uani d . 1 2 . .
    H H2A 0.1811 0.4660 -0.1253 0.027 Uiso calc R 1 2 . .
    H H2B 0.3524 0.5713 0.0018 0.027 Uiso calc R 1 2 . .
    C C3 0.4379(3) 0.64240(18) -0.13651(14) 0.0200(3) Uani d . 1 2 . .
    H H3A 0.5084 0.5631 -0.1570 0.024 Uiso calc R 1 2 . .
    H H3B 0.3618 0.6566 -0.2112 0.024 Uiso calc R 1 2 . .
    C C4 0.5382(3) 0.65484(19) 0.42206(15) 0.0226(3) Uani d . 1 2 . .
    H H4A 0.5551 0.6437 0.5024 0.027 Uiso calc R 1 2 . .
    H H4B 0.6151 0.5921 0.3839 0.027 Uiso calc R 1 2 . .
    C C5 0.2966(3) 0.5844(2) 0.34818(16) 0.0264(4) Uani d . 1 2 . .
    H H5A 0.2774 0.6134 0.2738 0.032 Uiso calc R 1 2 . .
    H H5B 0.2489 0.4657 0.3263 0.032 Uiso calc R 1 2 . .
    C C6 0.1537(3) 0.64477(19) 0.41474(16) 0.0246(4) Uani d . 1 2 . .
    H H6A 0.0017 0.5803 0.3696 0.030 Uiso calc R 1 2 . .
    H H6B 0.1856 0.6275 0.4934 0.030 Uiso calc R 1 2 . .
    H H1 0.667(3) 0.788(2) 0.0068(17) 0.018(5) Uiso d . 1 2 . .
    H H2 0.707(3) 0.830(2) -0.0962(16) 0.018(4) Uiso d . 1 2 . .
    H H3 0.319(3) 0.826(2) 0.1079(18) 0.030(5) Uiso d . 1 2 . .
    H H4 0.165(3) 0.882(2) 0.0580(18) 0.031(6) Uiso d . 1 2 . .
    H H5 0.765(3) 0.868(2) 0.4867(18) 0.023(5) Uiso d . 1 2 . .
    H H6 0.663(3) 0.836(2) 0.3633(18) 0.029(5) Uiso d . 1 2 . .
    H H7 0.127(3) 0.852(2) 0.490(2) 0.037(6) Uiso d . 1 2 . .
    H H8 0.122(3) 0.828(2) 0.3723(18) 0.022(5) Uiso d . 1 2 . .
    H H9 0.533(4) 1.078(3) 0.295(2) 0.041(6) Uiso d . 1 2 . .
    H H10 0.357(4) 1.070(3) 0.299(2) 0.042(7) Uiso d . 1 2 . .
loop_
    _atom_site_aniso_label
    _atom_site_aniso_U_11
    _atom_site_aniso_U_22
    _atom_site_aniso_U_33
    _atom_site_aniso_U_12
    _atom_site_aniso_U_13
    _atom_site_aniso_U_23
    Ni1 0.00944(13) 0.01273(13) 0.01009(13) 0.00461(10) 0.00306(10) 0.00329(10)
    Ni2 0.01046(13) 0.01788(14) 0.01234(14) 0.00583(10) 0.00410(10) 0.00503(10)
    S1 0.01275(17) 0.02077(18) 0.01136(17) 0.00832(14) 0.00423(14) 0.00661(14)
    O1 0.0124(5) 0.0248(5) 0.0122(5) 0.0096(4) 0.0042(4) 0.0067(4)
    O2 0.0192(6) 0.0456(7) 0.0277(6) 0.0188(5) 0.0154(5) 0.0192(6)
    O3 0.0206(6) 0.0370(6) 0.0124(5) 0.0131(5) 0.0019(5) 0.0036(5)
    O4 0.0374(7) 0.0228(6) 0.0256(6) 0.0128(5) 0.0043(6) 0.0099(5)
    O5 0.0158(6) 0.0495(8) 0.0182(6) 0.0175(6) 0.0084(5) 0.0176(5)
    N1 0.0169(6) 0.0183(6) 0.0196(7) 0.0065(5) 0.0085(6) 0.0067(5)
    N2 0.0158(6) 0.0186(6) 0.0140(6) 0.0085(5) 0.0051(5) 0.0052(5)
    N3 0.0129(6) 0.0215(6) 0.0152(7) 0.0070(5) 0.0037(6) 0.0052(5)
    N4 0.0143(6) 0.0239(7) 0.0164(7) 0.0073(5) 0.0040(6) 0.0070(5)
    C1 0.0156(7) 0.0162(7) 0.0260(8) 0.0015(6) 0.0050(7) 0.0071(6)
    C2 0.0254(8) 0.0139(7) 0.0264(9) 0.0059(6) 0.0076(7) 0.0059(6)
    C3 0.0225(8) 0.0172(7) 0.0182(8) 0.0082(6) 0.0054(7) 0.0012(6)
    C4 0.0214(8) 0.0214(8) 0.0251(8) 0.0108(6) 0.0052(7) 0.0052(6)
    C5 0.0225(8) 0.0209(8) 0.0279(9) 0.0056(6) 0.0027(7) 0.0005(7)
    C6 0.0181(8) 0.0224(8) 0.0299(9) 0.0033(6) 0.0062(7) 0.0079(7)
_geom_special_details
;
All e.s.d.'s (except the e.s.d. in the dihedral angle between two l.s. planes)
are estimated using the full covariance matrix. The cell e.s.d.'s are taken
into account individually in the estimation of e.s.d.'s in distances, angles
and torsion angles; correlations between e.s.d.'s in cell parameters are only
used when they are defined by crystal symmetry. An approximate (isotropic)
treatment of cell e.s.d.'s is used for estimating e.s.d.'s involving l.s.
planes.
;
loop_
    _geom_bond_atom_site_label_1
    _geom_bond_atom_site_label_2
    _geom_bond_site_symmetry_2
    _geom_bond_distance
    _geom_bond_publ_flag
    Ni1 N1 2_675 2.0978(13) ?
    Ni1 N1 . 2.0978(13) ?
    Ni1 N2 2_675 2.1187(13) ?
    Ni1 N2 . 2.1187(13) ?
    Ni1 O1 2_675 2.1257(10) ?
    Ni1 O1 . 2.1257(10) ?
    Ni2 N3 2_676 2.0893(13) ?
    Ni2 N3 . 2.0893(13) ?
    Ni2 N4 2_676 2.1083(13) ?
    Ni2 N4 . 2.1083(13) ?
    Ni2 O5 . 2.1499(12) ?
    Ni2 O5 2_676 2.1499(12) ?
    S1 O3 . 1.4645(11) ?
    S1 O4 . 1.4682(12) ?
    S1 O2 . 1.4688(11) ?
    S1 O1 . 1.4945(10) ?
    O5 H9 . 0.82(2) ?
    O5 H10 . 0.70(2) ?
    N1 C1 . 1.4806(19) ?
    N1 H3 . 0.88(2) ?
    N1 H4 . 0.84(2) ?
    N2 C3 . 1.4785(19) ?
    N2 H1 . 0.823(19) ?
    N2 H2 . 0.923(19) ?
    N3 C4 . 1.479(2) ?
    N3 H5 . 0.86(2) ?
    N3 H6 . 0.90(2) ?
    N4 C6 . 1.479(2) ?
    N4 H7 . 0.91(2) ?
    N4 H8 . 0.76(2) ?
    C1 C2 . 1.518(2) ?
    C1 H1A . 0.9700 ?
    C1 H1B . 0.9700 ?
    C2 C3 . 1.521(2) ?
    C2 H2A . 0.9700 ?
    C2 H2B . 0.9700 ?
    C3 H3A . 0.9700 ?
    C3 H3B . 0.9700 ?
    C4 C5 . 1.521(2) ?
    C4 H4A . 0.9700 ?
    C4 H4B . 0.9700 ?
    C5 C6 . 1.514(2) ?
    C5 H5A . 0.9700 ?
    C5 H5B . 0.9700 ?
    C6 H6A . 0.9700 ?
    C6 H6B . 0.9700 ?
loop_
    _geom_angle_atom_site_label_1
    _geom_angle_atom_site_label_2
    _geom_angle_atom_site_label_3
    _geom_angle_site_symmetry_1
    _geom_angle_site_symmetry_3
    _geom_angle
    _geom_angle_publ_flag
    N1 Ni1 N1 2_675 . 180.0 ?
    N1 Ni1 N2 2_675 2_675 87.81(5) ?
    N1 Ni1 N2 . 2_675 92.19(5) ?
    N1 Ni1 N2 2_675 . 92.19(5) ?
    N1 Ni1 N2 . . 87.81(5) ?
    N2 Ni1 N2 2_675 . 180.0 ?
    N1 Ni1 O1 2_675 2_675 88.28(5) ?
    N1 Ni1 O1 . 2_675 91.72(5) ?
    N2 Ni1 O1 2_675 2_675 92.13(5) ?
    N2 Ni1 O1 . 2_675 87.87(5) ?
    N1 Ni1 O1 2_675 . 91.72(5) ?
    N1 Ni1 O1 . . 88.28(5) ?
    N2 Ni1 O1 2_675 . 87.87(5) ?
    N2 Ni1 O1 . . 92.13(5) ?
    O1 Ni1 O1 2_675 . 180.00(6) ?
    N3 Ni2 N3 2_676 . 180.0000(10)
                                 ?
    N3 Ni2 N4 2_676 2_676 91.66(5) ?
    N3 Ni2 N4 . 2_676 88.34(5) ?
    N3 Ni2 N4 2_676 . 88.34(5) ?
    N3 Ni2 N4 . . 91.66(5) ?
    N4 Ni2 N4 2_676 . 180.00(7) ?
    N3 Ni2 O5 2_676 . 87.79(5) ?
    N3 Ni2 O5 . . 92.21(5) ?
    N4 Ni2 O5 2_676 . 87.84(5) ?
    N4 Ni2 O5 . . 92.16(5) ?
    N3 Ni2 O5 2_676 2_676 92.21(5) ?
    N3 Ni2 O5 . 2_676 87.79(5) ?
    N4 Ni2 O5 2_676 2_676 92.16(5) ?
    N4 Ni2 O5 . 2_676 87.84(5) ?
    O5 Ni2 O5 . 2_676 180.0000(10)
                                 ?
    O3 S1 O4 . . 110.23(7) ?
    O3 S1 O2 . . 110.28(7) ?
    O4 S1 O2 . . 109.99(7) ?
    O3 S1 O1 . . 107.70(6) ?
    O4 S1 O1 . . 109.11(7) ?
    O2 S1 O1 . . 109.48(6) ?
    S1 O1 Ni1 . . 130.04(6) ?
    Ni2 O5 H9 . . 127.9(16) ?
    Ni2 O5 H10 . . 128.6(19) ?
    H9 O5 H10 . . 101(2) ?
    C1 N1 Ni1 . . 116.97(10) ?
    C1 N1 H3 . . 110.9(12) ?
    Ni1 N1 H3 . . 105.9(13) ?
    C1 N1 H4 . . 108.0(13) ?
    Ni1 N1 H4 . . 111.9(13) ?
    H3 N1 H4 . . 102.2(18) ?
    C3 N2 Ni1 . . 117.85(10) ?
    C3 N2 H1 . . 108.5(12) ?
    Ni1 N2 H1 . . 103.6(12) ?
    C3 N2 H2 . . 107.8(11) ?
    Ni1 N2 H2 . . 109.3(11) ?
    H1 N2 H2 . . 109.5(16) ?
    C4 N3 Ni2 . . 120.00(10) ?
    C4 N3 H5 . . 108.9(13) ?
    Ni2 N3 H5 . . 100.4(12) ?
    C4 N3 H6 . . 108.8(12) ?
    Ni2 N3 H6 . . 112.6(13) ?
    H5 N3 H6 . . 104.8(17) ?
    C6 N4 Ni2 . . 121.41(10) ?
    C6 N4 H7 . . 106.6(13) ?
    Ni2 N4 H7 . . 101.2(13) ?
    C6 N4 H8 . . 107.8(14) ?
    Ni2 N4 H8 . . 109.4(14) ?
    H7 N4 H8 . . 110(2) ?
    N1 C1 C2 . . 111.30(13) ?
    N1 C1 H1A . . 109.4 ?
    C2 C1 H1A . . 109.4 ?
    N1 C1 H1B . . 109.4 ?
    C2 C1 H1B . . 109.4 ?
    H1A C1 H1B . . 108.0 ?
    C1 C2 C3 . . 115.06(13) ?
    C1 C2 H2A . . 108.5 ?
    C3 C2 H2A . . 108.5 ?
    C1 C2 H2B . . 108.5 ?
    C3 C2 H2B . . 108.5 ?
    H2A C2 H2B . . 107.5 ?
    N2 C3 C2 . . 111.60(13) ?
    N2 C3 H3A . . 109.3 ?
    C2 C3 H3A . . 109.3 ?
    N2 C3 H3B . . 109.3 ?
    C2 C3 H3B . . 109.3 ?
    H3A C3 H3B . . 108.0 ?
    N3 C4 C5 . . 112.50(13) ?
    N3 C4 H4A . . 109.1 ?
    C5 C4 H4A . . 109.1 ?
    N3 C4 H4B . . 109.1 ?
    C5 C4 H4B . . 109.1 ?
    H4A C4 H4B . . 107.8 ?
    C6 C5 C4 . . 113.29(14) ?
    C6 C5 H5A . . 108.9 ?
    C4 C5 H5A . . 108.9 ?
    C6 C5 H5B . . 108.9 ?
    C4 C5 H5B . . 108.9 ?
    H5A C5 H5B . . 107.7 ?
    N4 C6 C5 . . 113.15(13) ?
    N4 C6 H6A . . 108.9 ?
    C5 C6 H6A . . 108.9 ?
    N4 C6 H6B . . 108.9 ?
    C5 C6 H6B . . 108.9 ?
    H6A C6 H6B . . 107.8 ?
loop_
    _geom_hbond_atom_site_label_D
    _geom_hbond_atom_site_label_H
    _geom_hbond_atom_site_label_A
    _geom_hbond_site_symmetry_A
    _geom_hbond_distance_DH
    _geom_hbond_distance_HA
    _geom_hbond_distance_DA
    _geom_hbond_angle_DHA
    O5 H9 O1 . 0.82(2) 1.96(2) 2.7739(16) 172(2)
    N2 H1 O4 . 0.823(19) 2.265(19) 3.0528(18) 160.4(16)
    N1 H4 O2 1_455 0.84(2) 2.28(2) 3.0621(18) 154.9(18)
    O5 H10 O2 1_455 0.70(2) 2.15(3) 2.8476(18) 179(3)
    N3 H5 O3 2_776 0.86(2) 2.06(2) 2.8900(17) 161.4(17)
    N2 H2 O2 2_775 0.923(19) 2.145(19) 3.0600(17) 171.2(15)
    N4 H7 O3 2_676 0.91(2) 2.03(2) 2.9269(18) 170(2)
data_global
_journal_date_recd_electronic     2012-02-24
_journal_date_accepted     2012-03-05
_journal_name_full     'Acta Crystallographica, Section E'
_journal_year     2012
_journal_volume     68
_journal_issue      4
_journal_page_first     m400
_journal_page_last     m401
_journal_paper_category     QM
_journal_paper_doi     10.1107/S1600536812009750
_journal_coeditor_code     BR2192
_publ_contact_author_name     'Julia A. Rusanova'
_publ_contact_author_address
;
National Taras Shevchenko University,
Department of Chemistry,
Volodymyrska str. 64, 01033 Kyiv, Ukraine
;
_publ_contact_author_email     'rusanova_j@yahoo.com'
_publ_contact_author_fax     ?
_publ_contact_author_phone     '+380 44 2354371'
_publ_section_title
;
Diaquabis(propane-1,3-diamine)nickel(II)
bis(propane-1,3-diamine)disulfatonickelate(II)
;
loop_
    _publ_author_name
    _publ_author_footnote
    _publ_author_address
    'Rusanova, Julia A.' .
;
National Taras Shevchenko University,
Department of Chemistry,
Volodymyrska str. 64, 01033 Kyiv, Ukraine
;
