# Supplementary material for: Diaqua­bis­(propane-1,3-diamine)­nickel(II) bis­(propane-1,3-diamine)­disulfato­nickelate(II)
Source: Acta Crystallogr Sect E Struct Rep Online. 2012 Mar 10;68(Pt 4):m400–1. doi: 10.1107/S1600536812009750 (PMC3343811; doi:10.1107/S1600536812009750)
Supplement: Supplementary file 2 [file e-68-0m400-Isup2.hkl]

# 
# h,k,l, Fc-squared, Fo-squared, sigma(Fo-squared) and status flag 
# 
data_I
_shelx_title ' j38 in P-1' 
_shelx_refln_list_code          4 
_shelx_F_calc_maximum      121.66 
_exptl_crystal_F_000       340.00 
_reflns_d_resolution_high  0.7515 
 
loop_ 
 _symmetry_equiv_pos_as_xyz 
 'x, y, z' 
 '-x, -y, -z' 
 
_cell_length_a     6.7055 
_cell_length_b     8.9098 
_cell_length_c    11.9504 
_cell_angle_alpha 103.016 
_cell_angle_beta  103.795 
_cell_angle_gamma 105.729 
 
_shelx_F_squared_multiplier     1.000 
 
loop_ 
 _refln_index_h 
 _refln_index_k 
 _refln_index_l 
 _refln_F_squared_calc 
 _refln_F_squared_meas 
 _refln_F_squared_sigma 
 _refln_observed_status 
   1   0   0     1822.50     1722.91     17.70 o 
   2   0   0     1637.21     1680.76     16.72 o 
   3   0   0     2214.55     2178.14     28.20 o 
   4   0   0      559.68      560.83      9.05 o 
   5   0   0     1522.57     1465.29     26.44 o 
   6   0   0      338.25      338.84      8.37 o 
   7   0   0       91.28      104.25      9.09 o 
   8   0   0      287.85      288.46     12.85 o 
  -8   1   0      157.76      183.10     14.21 o 
  -7   1   0      511.60      524.71     21.03 o 
  -6   1   0      733.48      765.80     15.35 o 
  -5   1   0     1459.30     1474.09     21.81 o 
  -4   1   0      304.45      288.79      5.26 o 
  -3   1   0      399.35      343.00      5.69 o 
  -2   1   0      882.85      987.37     13.56 o 
  -1   1   0     1657.57     1555.25     18.44 o 
   0   1   0    14311.26    13323.90    274.82 o 
   1   1   0       26.34       28.45      0.90 o 
   2   1   0     7167.49     7232.68     82.06 o 
   3   1   0     2573.56     2644.05     39.91 o 
   4   1   0      749.66      730.03     13.96 o 
   5   1   0     1043.04     1017.66     25.35 o 
   6   1   0       53.70       55.68      4.48 o 
   7   1   0      428.25      430.64     15.67 o 
  -8   2   0      333.11      340.73     19.31 o 
  -7   2   0      255.21      270.17      8.62 o 
  -6   2   0      238.12      225.42      5.53 o 
  -5   2   0     3726.00     3674.77     51.82 o 
  -4   2   0      927.98      897.31     13.65 o 
  -3   2   0      193.36      149.57      3.11 o 
  -2   2   0     2620.34     2772.96     30.99 o 
  -1   2   0       27.87       27.26      1.10 o 
   0   2   0     5030.17     5011.89     61.37 o 
   1   2   0     2357.72     2453.75     28.50 o 
   2   2   0     3696.52     3663.42     52.16 o 
   3   2   0     1781.16     1730.36     25.70 o 
   4   2   0     1139.06     1153.51     19.43 o 
   5   2   0     1468.50     1410.11     27.59 o 
   6   2   0      175.45      175.73      9.39 o 
   7   2   0      153.46      155.12      9.25 o 
  -8   3   0      119.87      123.19     11.54 o 
  -7   3   0       44.51       47.82      3.93 o 
  -6   3   0      472.43      465.54     10.42 o 
  -5   3   0     2787.87     2834.54     40.46 o 
  -4   3   0       30.40       26.36      1.56 o 
  -3   3   0     1688.35     1627.93     25.97 o 
  -2   3   0     8579.03     8490.72    241.38 o 
  -1   3   0     3557.13     3695.30     56.88 o 
   0   3   0     2473.39     2413.27     30.22 o 
   1   3   0       30.26       26.74      1.69 o 
   2   3   0     2921.07     2794.17     37.10 o 
   3   3   0     2583.52     2534.04     40.00 o 
   4   3   0      585.79      582.34     11.06 o 
   5   3   0     1834.22     1736.74     33.68 o 
   6   3   0       59.71       60.37      5.26 o 
   7   3   0       95.95      103.29     14.60 o 
  -8   4   0      437.84      498.33     16.76 o 
  -7   4   0      280.66      295.33     10.07 o 
  -6   4   0      146.33      143.38      4.35 o 
  -5   4   0      453.16      463.14      8.21 o 
  -4   4   0       97.30      100.18      3.10 o 
  -3   4   0     2662.89     2646.82     45.82 o 
  -2   4   0     1922.33     1917.61     30.50 o 
  -1   4   0     1377.76     1465.60     21.90 o 
   0   4   0      110.29       82.84      2.65 o 
   1   4   0      253.98      218.71      4.62 o 
   2   4   0     1298.93     1274.87     22.20 o 
   3   4   0      342.14      337.20      7.26 o 
   4   4   0      135.58      128.25      5.38 o 
   5   4   0     1590.12     1622.18     32.16 o 
   6   4   0      102.91       96.74      8.88 o 
  -8   5   0      684.69      714.12     30.58 o 
  -7   5   0      322.15      359.60     13.03 o 
  -6   5   0      416.21      416.23      9.75 o 
  -5   5   0      554.83      550.36     11.69 o 
  -4   5   0        3.08        2.16      1.77 o 
  -3   5   0     1040.40     1021.52     17.38 o 
  -2   5   0      661.08      616.71     11.16 o 
  -1   5   0     1717.79     1709.83     28.63 o 
   0   5   0     3419.84     3385.37     53.36 o 
   1   5   0      721.94      697.03     12.76 o 
   2   5   0       79.93       83.98      2.82 o 
   3   5   0      900.57      844.47     15.43 o 
   4   5   0      281.22      277.14      8.76 o 
   5   5   0      521.54      494.89     13.15 o 
   6   5   0       55.70       49.60      6.54 o 
  -8   6   0      829.11      883.35     36.56 o 
  -7   6   0      428.63      457.24     15.84 o 
  -6   6   0      828.68      791.28     19.60 o 
  -5   6   0      277.72      301.86      7.74 o 
  -4   6   0        8.76       11.94      2.12 o 
  -3   6   0     2589.43     2580.68     45.45 o 
  -2   6   0      176.17      169.66      5.89 o 
  -1   6   0      837.42      878.05     17.74 o 
   0   6   0     2415.97     2423.27     39.19 o 
   1   6   0      214.40      192.50      5.23 o 
   2   6   0      749.14      756.23     12.73 o 
   3   6   0     1408.70     1385.70     27.91 o 
   4   6   0        6.08        5.30      2.79 o 
   5   6   0      293.91      296.16     11.37 o 
  -8   7   0      946.81     1031.19     42.21 o 
  -7   7   0      148.16      168.90     12.69 o 
  -6   7   0      715.37      721.10     15.53 o 
  -5   7   0      856.42      859.91     17.66 o 
  -4   7   0      285.82      274.65      7.42 o 
  -3   7   0      750.90      756.94     15.50 o 
  -2   7   0       13.06       14.29      2.23 o 
  -1   7   0      237.76      221.73      5.93 o 
   0   7   0      556.26      556.99     12.37 o 
   1   7   0       75.08       74.42      3.58 o 
   2   7   0      445.10      453.01     11.60 o 
   3   7   0      271.11      250.82      8.63 o 
   4   7   0      147.38      124.08     13.44 o 
  -7   8   0       51.34       50.41      8.79 o 
  -6   8   0      648.15      663.01     21.81 o 
  -5   8   0      999.00      953.46     22.35 o 
  -4   8   0       99.35       96.56      5.18 o 
  -3   8   0      870.73      867.37     20.83 o 
  -2   8   0      933.10      885.63     18.81 o 
  -1   8   0      405.80      422.86      9.48 o 
   0   8   0      110.30      109.77      4.92 o 
   1   8   0       53.52       57.05      3.75 o 
   2   8   0      514.39      518.51     13.59 o 
   3   8   0      399.73      401.35     13.55 o 
  -7   9   0        4.49        1.09      6.39 o 
  -6   9   0      195.91      169.27     13.44 o 
  -5   9   0      508.42      554.85     18.83 o 
  -4   9   0      224.48      219.51     10.33 o 
  -3   9   0     1475.57     1434.41     28.75 o 
  -2   9   0      650.57      643.88     13.36 o 
  -1   9   0      200.28      221.08      6.64 o 
   0   9   0      289.01      293.41      9.18 o 
   1   9   0      100.96      110.31      7.83 o 
   2   9   0      509.93      542.80     16.53 o 
  -5  10   0      182.44      189.52     10.07 o 
  -4  10   0       16.65       10.87      3.68 o 
  -3  10   0      438.73      449.66     16.65 o 
  -2  10   0      159.93      155.80      6.73 o 
  -1  10   0      251.35      265.10      8.50 o 
   0  10   0      189.46      192.47      8.78 o 
   1  10   0        6.44        2.95      3.60 o 
  -4  11   0       90.09       86.75     10.50 o 
  -3  11   0      798.28      804.67     76.24 o 
  -2  11   0       90.87      100.80      8.53 o 
  -1  11   0       93.50      108.22      8.78 o 
   0 -11   1        6.28        8.98      7.00 o 
   1 -11   1       54.65       65.11      8.51 o 
   2 -11   1        2.10       -0.49      4.12 o 
   3 -11   1        1.32       -1.80      3.95 o 
   4 -11   1       13.02        9.32      6.08 o 
  -1 -10   1       21.25       22.46      5.60 o 
   0 -10   1       52.92       71.41      5.72 o 
   1 -10   1        2.82        2.75      2.60 o 
   2 -10   1        6.28        3.79      3.34 o 
   3 -10   1       31.23       42.36      5.99 o 
   4 -10   1       39.04       39.58      5.66 o 
   5 -10   1        2.05        3.06      3.99 o 
   6 -10   1        0.35        5.21      6.78 o 
  -3  -9   1       42.03       48.47      5.76 o 
  -2  -9   1       61.61       58.65      5.63 o 
  -1  -9   1        0.27       -0.29      2.23 o 
   0  -9   1       18.44       23.23      2.80 o 
   1  -9   1        5.19        8.45      2.25 o 
   2  -9   1      143.00      140.53      5.76 o 
   3  -9   1        2.22        2.79      2.35 o 
   4  -9   1       85.10       85.35      7.71 o 
   5  -9   1       15.36       13.05      4.13 o 
   6  -9   1       98.86       56.88      9.38 o 
  -4  -8   1        0.04       -1.74      3.48 o 
  -3  -8   1      221.34      234.16     14.02 o 
  -2  -8   1        3.93        0.39      2.51 o 
  -1  -8   1        8.05       11.25      2.00 o 
   0  -8   1       39.59       39.18      2.95 o 
   1  -8   1        0.03       -1.15      1.60 o 
   2  -8   1      222.80      224.36      6.98 o 
   3  -8   1       86.11       75.68      4.12 o 
   4  -8   1      139.92      143.23      6.39 o 
   5  -8   1        6.10        5.02      2.68 o 
   6  -8   1      110.19       92.74      9.92 o 
   7  -8   1       10.01        0.36      5.80 o 
  -4  -7   1       10.43       13.25      3.91 o 
  -3  -7   1      171.94      172.27      6.95 o 
  -2  -7   1      183.51      181.33      5.74 o 
  -1  -7   1        2.56        2.60      1.51 o 
   0  -7   1       49.42       58.44      3.77 o 
   1  -7   1       68.88       65.01      3.18 o 
   2  -7   1      410.52      396.92      9.67 o 
   3  -7   1       20.83       16.80      2.68 o 
   4  -7   1       64.52       61.79      3.58 o 
   5  -7   1      436.49      456.92     10.87 o 
   6  -7   1        8.42        6.35      2.41 o 
   7  -7   1        4.28        3.60      5.54 o 
   8  -7   1        0.78        3.15      6.24 o 
  -5  -6   1        3.04        0.32      2.90 o 
  -4  -6   1        0.19       -2.39      2.39 o 
  -3  -6   1      176.62      174.98      5.45 o 
  -2  -6   1       51.73       46.92      2.43 o 
  -1  -6   1      155.54      151.05      4.45 o 
   0  -6   1      201.18      208.87      5.37 o 
   1  -6   1      467.41      478.69     10.70 o 
   2  -6   1      591.30      576.15     16.65 o 
   3  -6   1      392.05      380.37      8.82 o 
   4  -6   1       41.52       44.07      2.91 o 
   5  -6   1      213.17      205.10      6.92 o 
   6  -6   1      267.37      277.82      7.72 o 
   7  -6   1        8.84       17.05      4.06 o 
   8  -6   1       20.09       13.48      6.48 o 
  -6  -5   1        1.26        1.87      4.16 o 
  -5  -5   1       30.10       37.07      4.11 o 
  -4  -5   1        1.18       -0.17      2.22 o 
  -3  -5   1      249.82      236.22      6.04 o 
  -2  -5   1        5.69        5.26      1.22 o 
  -1  -5   1       20.97       17.77      1.77 o 
   0  -5   1     1522.88     1567.33     25.78 o 
   1  -5   1       59.64       60.13      2.58 o 
   2  -5   1      132.59      125.12      4.08 o 
   3  -5   1      528.10      528.29      9.94 o 
   4  -5   1       65.77       74.28      3.25 o 
   5  -5   1        0.04       -0.28      1.52 o 
   6  -5   1      157.26      155.73      5.31 o 
   7  -5   1      111.28      122.00      5.61 o 
  -6  -4   1       60.21       61.23      5.43 o 
  -5  -4   1        4.43        7.38      2.69 o 
  -4  -4   1      408.22      386.75      8.39 o 
  -3  -4   1        0.38       -0.39      0.84 o 
  -2  -4   1       79.13       76.30      2.42 o 
  -1  -4   1       68.61       76.55      2.53 o 
   0  -4   1     4217.29     4402.75     84.29 o 
   1  -4   1      217.80      226.99      5.54 o 
   2  -4   1      827.95      787.21     13.48 o 
   3  -4   1        0.18       -0.32      0.94 o 
   4  -4   1      387.13      407.40      8.82 o 
   5  -4   1       69.42       74.76      3.03 o 
   6  -4   1        4.29        4.49      1.68 o 
   7  -4   1      206.23      212.21      7.57 o 
   8  -4   1       98.77      117.13     11.52 o 
  -7  -3   1       30.72       27.26      5.32 o 
  -6  -3   1       89.26      101.09      7.84 o 
  -5  -3   1       10.24       11.63      2.97 o 
  -4  -3   1      182.79      176.52      4.76 o 
  -3  -3   1       91.89       86.81      3.00 o 
  -2  -3   1       29.70       28.75      1.59 o 
  -1  -3   1      303.15      356.10      5.80 o 
   0  -3   1     1496.63     1539.05     23.11 o 
   1  -3   1      535.93      538.81     12.42 o 
   2  -3   1     2506.23     2454.34     35.53 o 
   3  -3   1      760.51      785.95     36.57 o 
   4  -3   1      133.88      139.56      3.39 o 
   5  -3   1       83.49       73.91      3.35 o 
   6  -3   1       77.69       76.27      3.90 o 
   7  -3   1      125.42      128.61      5.86 o 
   8  -3   1       77.73       93.84     10.63 o 
  -7  -2   1       56.31       50.32      6.04 o 
  -6  -2   1       98.35       95.23      7.88 o 
  -5  -2   1       81.96       73.75      4.07 o 
  -4  -2   1        0.52       -0.04      1.19 o 
  -3  -2   1       67.77       66.17      1.84 o 
  -2  -2   1      132.39      123.00      2.58 o 
  -1  -2   1        6.29        3.93      0.60 o 
   0  -2   1      510.39      542.79      7.76 o 
   1  -2   1      714.47      726.89     10.63 o 
   2  -2   1     1820.00     1779.49     22.03 o 
   3  -2   1     1235.16     1306.88     21.11 o 
   4  -2   1      104.45      119.48      3.00 o 
   5  -2   1      258.00      244.35      5.52 o 
   6  -2   1       24.37       26.85      2.17 o 
   7  -2   1       80.99       85.54     14.06 o 
   8  -2   1       26.22       36.30      7.94 o 
  -8  -1   1        9.59        9.52      6.41 o 
  -7  -1   1       46.95       49.12      5.65 o 
  -6  -1   1       37.95       32.19      2.82 o 
  -5  -1   1       77.37       74.51      3.40 o 
  -4  -1   1       91.80       92.83      3.29 o 
  -3  -1   1      155.94      175.41      3.26 o 
  -2  -1   1      627.98      625.55      7.29 o 
  -1  -1   1      455.48      463.52      5.73 o 
   0  -1   1        3.49        2.30      0.53 o 
   1  -1   1      376.59      419.83      5.84 o 
   2  -1   1     3042.80     3030.71     36.58 o 
   3  -1   1      100.41       95.28      2.11 o 
   4  -1   1      161.78      175.47      3.75 o 
   5  -1   1      887.65      850.29     14.42 o 
   6  -1   1       79.46       80.47      3.84 o 
   7  -1   1        7.59        6.85      3.83 o 
   8  -1   1        9.35        9.85      4.59 o 
  -8   0   1       81.11       87.92     10.75 o 
  -7   0   1      135.70      131.43      7.72 o 
  -6   0   1       10.80        9.90      2.15 o 
  -5   0   1        0.05        0.78      1.31 o 
  -4   0   1       58.05       57.43      2.20 o 
  -3   0   1        0.84       -0.58      0.58 o 
  -2   0   1     1264.42     1283.88     14.10 o 
   1   0   1      864.59      928.34     10.31 o 
   2   0   1        0.15        0.39      0.33 o 
   3   0   1      313.15      318.73      5.59 o 
   4   0   1       30.84       33.51      1.49 o 
   5   0   1      217.56      214.91      5.83 o 
   6   0   1      486.37      476.85     13.13 o 
   7   0   1       25.66       29.16      6.53 o 
  -8   1   1       41.24       33.07      7.69 o 
  -7   1   1       89.07       79.96      4.75 o 
  -6   1   1      530.82      512.41     11.10 o 
  -5   1   1       27.39       29.31      1.70 o 
  -4   1   1      605.88      601.79      9.52 o 
  -3   1   1       66.01       59.33      1.46 o 
  -2   1   1     1804.13     1775.30     19.91 o 
  -1   1   1      794.53      835.53      9.18 o 
   0   1   1       13.31       13.03      0.67 o 
   1   1   1     1220.89     1255.07     15.97 o 
   2   1   1      688.70      766.27      9.88 o 
   3   1   1      140.96      151.32      3.01 o 
   4   1   1      195.65      190.91      4.14 o 
   5   1   1       54.30       58.40      4.29 o 
   6   1   1      151.12      138.95      8.93 o 
   7   1   1      161.62      158.56      9.24 o 
  -8   2   1       14.81       11.87      6.64 o 
  -7   2   1       72.23       60.81      6.40 o 
  -6   2   1      322.04      302.04      7.45 o 
  -5   2   1      417.62      407.79      7.20 o 
  -4   2   1      631.67      653.19     10.23 o 
  -3   2   1       20.05       21.12      0.94 o 
  -2   2   1     1357.26     1326.48     15.27 o 
  -1   2   1      186.64      200.55      3.15 o 
   0   2   1      447.18      459.11      5.54 o 
   1   2   1      217.12      183.14      2.86 o 
   2   2   1      171.34      179.72      3.71 o 
   3   2   1      356.52      363.22      7.10 o 
   4   2   1       73.82       64.44      4.37 o 
   5   2   1       23.92       23.33      3.03 o 
   6   2   1       32.87       36.90      4.34 o 
   7   2   1      250.76      260.96     12.04 o 
  -8   3   1       97.23       87.60      6.68 o 
  -7   3   1      104.19      104.17      5.12 o 
  -6   3   1      893.01      872.02     15.17 o 
  -5   3   1        4.30        6.54      1.25 o 
  -4   3   1      226.07      254.40      4.48 o 
  -3   3   1      218.93      214.30      3.46 o 
  -2   3   1        0.14       -0.58      0.58 o 
  -1   3   1      227.49      233.03      4.19 o 
   0   3   1     1043.84     1079.46     13.24 o 
   1   3   1      662.19      687.17      9.99 o 
   2   3   1      160.92      163.85      4.00 o 
   3   3   1       91.91       86.74      3.61 o 
   4   3   1       99.02       94.57      4.55 o 
   5   3   1       22.55       20.08      3.16 o 
   6   3   1       59.56       56.62      5.19 o 
  -8   4   1      172.87      188.91      9.53 o 
  -7   4   1       26.76       30.22      3.44 o 
  -6   4   1      677.46      656.12     12.04 o 
  -5   4   1      333.79      324.88      6.74 o 
  -4   4   1        6.40        4.12      1.12 o 
  -3   4   1      433.41      470.77      7.91 o 
  -2   4   1      150.34      143.37      3.27 o 
  -1   4   1      629.98      679.95     10.05 o 
   0   4   1     1093.02     1147.27     18.85 o 
   1   4   1       21.64       16.93      1.60 o 
   2   4   1      451.68      463.42      7.18 o 
   3   4   1      112.63      117.66      3.67 o 
   4   4   1       13.22       11.12      2.66 o 
   5   4   1        4.50        7.14      2.83 o 
   6   4   1       54.14       44.97      5.19 o 
  -8   5   1      154.08      136.64     11.77 o 
  -7   5   1       99.74      112.17      6.97 o 
  -6   5   1       19.91       17.20      2.28 o 
  -5   5   1      354.31      361.25      8.65 o 
  -4   5   1      173.44      163.43      5.85 o 
  -3   5   1        5.16        4.46      1.12 o 
  -2   5   1      120.18      114.62      3.42 o 
  -1   5   1      318.62      323.29      6.72 o 
   0   5   1      589.07      628.85     11.71 o 
   1   5   1       43.44       44.73      2.56 o 
   2   5   1      609.71      603.62     10.25 o 
   3   5   1      135.45      128.29      5.44 o 
   4   5   1       27.49       27.29      3.59 o 
   5   5   1        0.01       -1.55      2.69 o 
  -7   6   1       28.54       29.05      6.65 o 
  -6   6   1      262.09      250.50      6.99 o 
  -5   6   1       11.75       11.32      2.03 o 
  -4   6   1      120.29      112.11      4.17 o 
  -3   6   1      429.12      409.68      9.26 o 
  -2   6   1       34.07       33.06      2.50 o 
  -1   6   1        3.88        6.85      1.82 o 
   0   6   1       83.14       86.83      4.51 o 
   1   6   1       42.47       39.13      3.51 o 
   2   6   1       39.80       38.46      3.56 o 
   3   6   1      124.94      124.56      5.86 o 
   4   6   1       33.95       33.86      4.47 o 
   5   6   1       10.71        6.08      3.84 o 
  -8   7   1       75.23       62.12      9.40 o 
  -7   7   1      106.01      103.37     10.45 o 
  -6   7   1      222.64      223.53     20.23 o 
  -5   7   1      139.53      137.44      5.76 o 
  -4   7   1       73.43       73.73      7.80 o 
  -3   7   1      656.46      642.12     13.57 o 
  -2   7   1      272.04      248.11      7.14 o 
  -1   7   1       89.84       85.62      3.85 o 
   0   7   1        5.33        3.33      1.70 o 
   1   7   1       60.65       53.44      3.21 o 
   2   7   1       79.50       72.08      4.81 o 
   3   7   1       10.02        6.57      3.02 o 
   4   7   1      133.78      140.99      8.20 o 
  -7   8   1       71.27       72.92      9.87 o 
  -6   8   1       37.51       44.02      7.90 o 
  -5   8   1       84.05       81.32      4.94 o 
  -4   8   1        1.86        3.09      2.13 o 
  -3   8   1      108.23       95.12      8.06 o 
  -2   8   1       20.21       22.43      2.94 o 
  -1   8   1      196.50      198.30      6.04 o 
   0   8   1        0.01        0.53      1.86 o 
   1   8   1        0.53       -0.01      2.54 o 
   2   8   1       29.52       30.88      4.56 o 
   3   8   1       49.50       50.89      5.61 o 
  -7   9   1        6.69        6.55      6.72 o 
  -6   9   1       65.44       62.80      9.65 o 
  -5   9   1        4.01        3.23      2.85 o 
  -4   9   1        1.34        0.62      2.80 o 
  -3   9   1      164.64      156.89      6.31 o 
  -2   9   1        8.43        9.16      2.41 o 
  -1   9   1       50.57       57.44      3.80 o 
   0   9   1        0.07        0.20      2.65 o 
   1   9   1        1.27        2.20      3.36 o 
   2   9   1       10.23       17.32      4.83 o 
  -5  10   1       13.00       13.63      6.90 o 
  -4  10   1        0.43       -0.44      3.03 o 
  -3  10   1        9.25       10.20      3.65 o 
  -2  10   1      105.53      120.86     11.74 o 
  -1  10   1      129.69      118.64      8.71 o 
   0  10   1       10.14       14.13      4.15 o 
   1  10   1       35.28       33.74      5.18 o 
  -3  11   1        0.02        5.13      4.49 o 
  -2  11   1       32.02       47.33      8.18 o 
   0 -11   2       45.75       63.15      7.15 o 
   1 -11   2      119.54      102.73      9.22 o 
   2 -11   2      584.46      612.51     32.54 o 
   3 -11   2       50.57       51.40      6.63 o 
   4 -11   2       85.79       85.82     10.70 o 
   5 -11   2       35.06       30.48      7.77 o 
  -2 -10   2       14.58       22.94      8.34 o 
  -1 -10   2      359.04      411.26     13.13 o 
   0 -10   2      208.04      204.47     14.75 o 
   1 -10   2      241.36      252.85      8.37 o 
   2 -10   2      631.01      662.41     18.21 o 
   3 -10   2      168.30      145.37     11.91 o 
   4 -10   2      502.94      528.76     19.19 o 
   5 -10   2      105.24      101.72      8.08 o 
  -3  -9   2      475.01      521.00     16.34 o 
  -2  -9   2      179.73      174.63      8.21 o 
  -1  -9   2      557.20      562.18     13.49 o 
   0  -9   2      217.16      245.54      6.92 o 
   1  -9   2      364.50      386.68      9.98 o 
   2  -9   2     1571.59     1572.29     27.44 o 
   3  -9   2      275.30      276.10      8.35 o 
   4  -9   2      917.18      989.05     51.27 o 
   5  -9   2      188.04      188.25      9.71 o 
   6  -9   2      253.37      244.57     26.90 o 
  -4  -8   2      335.10      337.91     13.12 o 
  -3  -8   2      325.69      324.68     12.46 o 
  -2  -8   2      129.13      129.08      5.17 o 
  -1  -8   2      313.69      337.98      8.18 o 
   0  -8   2      174.09      191.79      5.65 o 
   1  -8   2      776.83      755.71     14.49 o 
   2  -8   2      834.89      815.75     17.38 o 
   3  -8   2       95.79       98.63      5.34 o 
   4  -8   2     1901.00     2007.90     51.60 o 
   5  -8   2      639.19      626.95     20.41 o 
   6  -8   2      636.18      686.43     29.71 o 
  -5  -7   2      107.30       99.26     12.28 o 
  -4  -7   2      159.16      155.00      6.90 o 
  -3  -7   2      314.85      324.22      8.26 o 
  -2  -7   2      485.17      466.84      9.05 o 
  -1  -7   2      723.82      703.60     14.60 o 
   0  -7   2      940.65      887.75     16.17 o 
   1  -7   2     1062.97     1037.47     18.42 o 
   2  -7   2      896.69      901.20     18.42 o 
   3  -7   2        2.69        1.41      2.70 o 
   4  -7   2     2348.37     2322.82     49.31 o 
   5  -7   2      301.07      305.63      9.79 o 
   6  -7   2      561.75      575.19     18.32 o 
   7  -7   2      759.42      769.03     31.89 o 
  -5  -6   2       24.57       23.06      3.73 o 
  -4  -6   2      578.03      553.52     13.78 o 
  -3  -6   2      776.19      787.18     14.99 o 
  -2  -6   2       37.52       36.03      2.22 o 
  -1  -6   2     1824.78     1809.19     29.74 o 
   0  -6   2     2866.55     2895.05     52.02 o 
   1  -6   2     1305.91     1257.98     24.16 o 
   2  -6   2     3114.82     3095.13     63.32 o 
   3  -6   2        9.67        9.13      2.13 o 
   4  -6   2     1178.86     1224.63     27.31 o 
   5  -6   2      529.37      544.46     12.13 o 
   6  -6   2      689.37      698.03     15.01 o 
   7  -6   2      529.53      557.90     14.65 o 
  -6  -5   2      350.09      353.05     21.49 o 
  -5  -5   2      119.34      114.63      6.55 o 
  -4  -5   2     1069.05     1044.84     18.78 o 
  -3  -5   2        4.70        5.27      1.24 o 
  -2  -5   2       99.07       98.15      4.63 o 
  -1  -5   2     3188.30     3115.45     48.97 o 
   0  -5   2      846.51      820.25     16.18 o 
   1  -5   2      367.86      310.08      7.48 o 
   2  -5   2     2863.67     2772.65     58.50 o 
   3  -5   2      265.49      240.36      7.20 o 
   4  -5   2     2792.53     2717.16     58.07 o 
   5  -5   2      523.99      491.64      9.93 o 
   6  -5   2      270.33      290.77      7.82 o 
   7  -5   2      508.82      502.51     13.89 o 
  -6  -4   2      441.05      447.13     16.31 o 
  -5  -4   2      407.56      397.25     11.90 o 
  -4  -4   2      695.31      662.71     12.58 o 
  -3  -4   2      284.36      301.09      6.69 o 
  -2  -4   2      432.30      398.61      7.33 o 
  -1  -4   2     2108.69     2004.04     31.17 o 
   0  -4   2       74.92       78.53      2.64 o 
   1  -4   2      918.53      862.20     20.70 o 
   2  -4   2     2308.95     2184.97     46.18 o 
   3  -4   2     2487.90     2417.45     38.42 o 
   4  -4   2     2268.05     2225.58     39.30 o 
   5  -4   2      328.41      308.52      7.67 o 
   6  -4   2      551.93      575.18     11.15 o 
   7  -4   2      465.60      463.50     11.14 o 
   8  -4   2        7.49        5.52      6.45 o 
  -7  -3   2       28.98       30.21      5.45 o 
  -6  -3   2     1135.24     1075.89     27.89 o 
  -5  -3   2      336.90      321.07      8.09 o 
  -4  -3   2      897.92      898.44     14.06 o 
  -3  -3   2     1523.66     1494.23     22.51 o 
  -2  -3   2     1045.14     1033.36     15.81 o 
  -1  -3   2     3725.66     3593.62     50.49 o 
   0  -3   2      409.99      464.30      9.40 o 
   1  -3   2      882.85      896.34     19.69 o 
   2  -3   2      245.11      208.57      4.94 o 
   3  -3   2     1140.62     1110.38     18.40 o 
   4  -3   2     3036.05     2938.44     50.88 o 
   5  -3   2     1446.61     1434.49     23.29 o 
   6  -3   2      417.90      441.49      9.01 o 
   7  -3   2      525.62      541.74     14.89 o 
   8  -3   2       39.73       43.09      5.96 o 
  -7  -2   2      344.12      347.50     13.83 o 
  -6  -2   2     1264.60     1223.78     27.76 o 
  -5  -2   2       19.70       24.13      2.37 o 
  -4  -2   2      487.22      501.44      8.40 o 
  -3  -2   2      593.83      548.53     10.30 o 
  -2  -2   2     3174.18     3259.66     50.24 o 
  -1  -2   2     4338.94     4342.08     49.54 o 
   0  -2   2     3603.91     3532.07     46.99 o 
   1  -2   2     1589.53     1663.90     26.59 o 
   2  -2   2      155.00      196.68      3.71 o 
   3  -2   2      452.24      424.75      9.26 o 
   4  -2   2     2389.23     2304.70     36.62 o 
   5  -2   2      478.13      470.57     10.08 o 
   6  -2   2      324.17      349.68      8.57 o 
   7  -2   2     1586.21     1649.90     36.46 o 
   8  -2   2       91.84       89.20     21.62 o 
  -8  -1   2      360.94      370.38     21.47 o 
  -7  -1   2      359.05      369.39     13.82 o 
  -6  -1   2     1144.80     1135.01     21.65 o 
  -5  -1   2       72.53       71.34      2.48 o 
  -4  -1   2     1305.49     1276.62     18.89 o 
  -3  -1   2     1555.44     1573.61     25.05 o 
  -2  -1   2     4447.82     4784.69     53.63 o 
  -1  -1   2     3454.34     3666.61     46.30 o 
   0  -1   2     2486.55     2407.85     30.63 o 
   1  -1   2    14801.59    15047.92    182.53 o 
   2  -1   2      124.03      149.79      3.04 o 
   3  -1   2      329.06      329.89      5.06 o 
   4  -1   2      760.11      765.31     14.50 o 
   5  -1   2      228.34      223.90      6.48 o 
   6  -1   2      417.07      436.13     15.80 o 
   7  -1   2      433.35      415.99     28.79 o 
  -8   0   2      307.09      297.93     18.41 o 
  -7   0   2      536.81      551.00     14.05 o 
  -6   0   2     2394.52     2436.23     42.69 o 
  -5   0   2       24.32       25.46      1.62 o 
  -4   0   2     3061.46     3052.21     47.57 o 
  -3   0   2      578.76      544.09      7.71 o 
  -2   0   2      169.00      207.54      3.34 o 
  -1   0   2    14320.19    13957.17    177.44 o 
   0   0   2     2285.49     2234.79     28.93 o 
   1   0   2     1593.18     1726.93     23.21 o 
   2   0   2     1730.87     1775.60     23.44 o 
   3   0   2     1847.53     1925.93     29.43 o 
   4   0   2      641.09      668.76     10.44 o 
   5   0   2      184.06      174.62      6.10 o 
   6   0   2       65.36       49.85      9.49 o 
   7   0   2      218.77      193.41     25.31 o 
  -8   1   2      446.02      501.27     25.15 o 
  -7   1   2      838.96      886.12     20.16 o 
  -6   1   2     1557.26     1528.17     27.71 o 
  -5   1   2       32.47       32.81      1.55 o 
  -4   1   2     7175.94     7121.63     90.98 o 
  -3   1   2      220.15      212.65      3.20 o 
  -2   1   2        9.93       13.19      0.54 o 
  -1   1   2     3995.10     4212.38     44.43 o 
   0   1   2     2101.44     2173.07     30.53 o 
   1   1   2     2919.15     2999.93     37.10 o 
   2   1   2     3347.95     3474.86     50.81 o 
   3   1   2     1118.34     1123.73     18.51 o 
   4   1   2     1129.60     1130.81     18.63 o 
   5   1   2       74.39       82.58      5.37 o 
   6   1   2      264.73      254.90     22.50 o 
   7   1   2      323.40      293.87     47.12 o 
  -8   2   2      251.54      260.44     11.17 o 
  -6   2   2     1771.71     1737.82     33.33 o 
  -5   2   2      750.33      740.26     10.77 o 
  -4   2   2     5981.01     5882.75     70.17 o 
  -3   2   2     1576.47     1523.14     18.71 o 
  -2   2   2     5781.06     5983.44     71.11 o 
  -1   2   2     6575.99     6568.31     82.31 o 
   0   2   2      729.66      763.59      9.50 o 
   1   2   2     1613.41     1559.65     20.98 o 
   2   2   2      800.22      754.22     15.74 o 
   3   2   2     1724.29     1606.02     42.98 o 
   4   2   2     1881.43     1661.27     54.32 o 
   5   2   2       11.30       10.54      2.59 o 
   6   2   2      370.71      352.31     11.57 o 
   7   2   2       43.49       67.54     11.07 o 
  -8   3   2      132.95      137.55     23.81 o 
  -7   3   2      182.57      179.68      6.79 o 
  -6   3   2     1592.18     1611.88     29.34 o 
  -5   3   2       25.84       27.00      1.48 o 
  -4   3   2     2010.94     2041.06     25.11 o 
  -3   3   2     5847.98     6081.50     78.03 o 
  -2   3   2     7218.66     7441.22    107.56 o 
  -1   3   2     3636.52     3423.49     48.15 o 
   0   3   2       10.12        8.08      0.77 o 
   1   3   2      785.86      691.69      9.38 o 
   2   3   2     1396.34     1344.64     19.62 o 
   3   3   2      677.35      693.27     14.83 o 
   4   3   2      954.38      918.77     24.30 o 
   5   3   2       19.27       23.50      3.31 o 
   6   3   2      598.30      615.33     21.49 o 
  -8   4   2      189.66      188.76     11.25 o 
  -7   4   2      378.41      390.42     11.18 o 
  -6   4   2      615.77      636.69     11.66 o 
  -5   4   2       21.59       24.98      1.62 o 
  -4   4   2     1204.83     1221.51     18.40 o 
  -3   4   2     1474.43     1459.02     21.56 o 
  -2   4   2     2520.21     2453.38     43.34 o 
  -1   4   2     2142.53     2003.88     27.19 o 
   0   4   2      374.59      359.44      6.18 o 
   1   4   2     4286.26     4271.07     59.87 o 
   2   4   2      558.42      557.83      9.18 o 
   3   4   2        4.81        6.24      2.21 o 
   4   4   2     1165.28     1155.88     26.86 o 
   5   4   2       24.13       23.44      3.62 o 
   6   4   2      555.71      535.78     18.96 o 
  -8   5   2      119.50      130.09     11.90 o 
  -7   5   2      861.51      862.23     50.89 o 
  -6   5   2      606.93      602.52     15.19 o 
  -5   5   2      228.43      220.48      5.27 o 
  -4   5   2      834.94      866.81     15.08 o 
  -3   5   2     1305.70     1269.00     28.16 o 
  -2   5   2     2199.90     2185.46     42.19 o 
  -1   5   2     2468.50     2402.86     37.51 o 
   0   5   2     1105.62     1117.47     19.31 o 
   1   5   2     3237.36     3208.27     51.02 o 
   2   5   2      710.61      681.54     12.82 o 
   3   5   2      397.68      403.75     10.76 o 
   4   5   2      516.63      490.99     12.87 o 
   5   5   2       14.17       21.72      4.26 o 
  -8   6   2      108.24      106.19     10.98 o 
  -7   6   2      876.90      881.09     36.07 o 
  -6   6   2      121.10      122.84      7.20 o 
  -5   6   2      324.90      331.23      8.10 o 
  -4   6   2     2185.88     2294.37     40.84 o 
  -3   6   2      717.58      718.41     14.46 o 
  -2   6   2        4.08        6.60      1.57 o 
  -1   6   2      840.53      805.48     16.71 o 
   0   6   2      223.54      215.93      7.61 o 
   1   6   2     1814.79     1865.43     31.23 o 
   2   6   2     1063.57     1015.52     21.50 o 
   3   6   2      136.94      144.14      6.35 o 
   4   6   2      226.40      229.32      9.67 o 
  -8   7   2       10.60        2.87      5.94 o 
  -6   7   2       88.84       66.90      8.30 o 
  -5   7   2      640.45      593.58     13.35 o 
  -4   7   2     1702.12     1685.00     43.13 o 
  -3   7   2       44.78       44.26      3.04 o 
  -2   7   2       24.27       24.45      2.36 o 
  -1   7   2     1234.45     1217.93     21.58 o 
   0   7   2       47.82       47.52      3.13 o 
   1   7   2      707.05      768.23     17.38 o 
   2   7   2      222.05      228.64      8.13 o 
   3   7   2      212.91      219.79      9.35 o 
   4   7   2      589.90      581.99     17.70 o 
  -7   8   2      230.02      223.41     15.53 o 
  -6   8   2       94.35       75.49      9.23 o 
  -5   8   2      366.42      333.56     13.20 o 
  -4   8   2     1243.35     1255.32     24.42 o 
  -3   8   2      684.24      660.63     13.16 o 
  -2   8   2      797.16      794.58     17.36 o 
  -1   8   2      653.92      662.39     13.54 o 
   0   8   2       86.42       90.89      4.33 o 
   1   8   2      665.96      716.15     17.05 o 
   2   8   2      110.84       93.46      8.40 o 
   3   8   2      251.41      268.46     11.12 o 
  -7   9   2       96.90      106.75     12.22 o 
  -6   9   2      137.88      107.85     11.34 o 
  -5   9   2      148.77      122.37     22.68 o 
  -4   9   2      371.08      357.83      9.96 o 
  -3   9   2       81.02       73.10      6.35 o 
  -2   9   2      228.16      219.15      6.76 o 
  -1   9   2      336.62      326.51      8.82 o 
   0   9   2      198.42      194.36     10.49 o 
   1   9   2      341.24      372.54     12.85 o 
   2   9   2        5.93        8.05      7.51 o 
  -6  10   2      319.82      343.96     20.54 o 
  -5  10   2       18.65        9.46      5.36 o 
  -4  10   2       98.04      100.44      6.69 o 
  -3  10   2       27.22       27.13      4.51 o 
  -2  10   2      442.06      439.15     13.91 o 
  -1  10   2      209.20      211.84      9.35 o 
   0  10   2       52.11       56.58      8.17 o 
  -3  11   2       38.13       42.16      5.85 o 
  -2  11   2      198.11      202.66     17.14 o 
   0 -11   3       13.48       14.88      4.12 o 
   1 -11   3       98.02       94.69      8.10 o 
   2 -11   3        5.56        4.38      4.29 o 
   3 -11   3       33.15       46.97      6.30 o 
   4 -11   3       94.26       81.79     10.70 o 
   5 -11   3       93.45      109.04     11.68 o 
  -2 -10   3       44.26       44.84      9.65 o 
  -1 -10   3        9.40        8.46      3.66 o 
   0 -10   3       50.37       54.35      5.87 o 
   1 -10   3       73.29       61.49      4.53 o 
   2 -10   3        4.03        3.37      3.27 o 
   3 -10   3        2.29        5.14      4.06 o 
   4 -10   3       62.04       65.60      6.98 o 
   5 -10   3       18.65       21.13      6.76 o 
   6 -10   3      224.19      235.39     15.36 o 
  -3  -9   3       59.25       69.38     15.81 o 
  -2  -9   3        3.48        7.23      3.30 o 
  -1  -9   3       39.84       43.42      3.94 o 
   0  -9   3       46.97       52.16      3.42 o 
   1  -9   3        0.94        0.44      2.19 o 
   2  -9   3        0.32        0.72      2.32 o 
   3  -9   3        0.67        0.11      2.52 o 
   4  -9   3       17.70       14.28      4.17 o 
   5  -9   3      205.30      231.25     11.21 o 
   6  -9   3       85.03       99.86     13.62 o 
  -4  -8   3      127.40      118.84      9.61 o 
  -3  -8   3        5.86        5.89      2.88 o 
  -2  -8   3        0.02       -0.90      2.03 o 
  -1  -8   3       57.80       52.17      2.95 o 
   0  -8   3       96.71      107.28      4.14 o 
   1  -8   3      125.93      124.24      4.38 o 
   2  -8   3       84.54       83.43      6.84 o 
   3  -8   3        7.68        8.99      2.71 o 
   4  -8   3       68.74       69.04      8.08 o 
   5  -8   3       21.87       25.40      4.68 o 
   6  -8   3      370.25      400.66     29.19 o 
   7  -8   3       22.28       21.51      6.20 o 
  -5  -7   3        0.85       -0.17      4.26 o 
  -4  -7   3       15.02       12.55      3.23 o 
  -3  -7   3      105.03      107.30      4.69 o 
  -2  -7   3       49.65       50.79      3.06 o 
  -1  -7   3       10.40        9.72      2.20 o 
   0  -7   3       78.28       77.16      5.02 o 
   1  -7   3       77.47       76.64      3.72 o 
   2  -7   3      496.20      491.32     11.22 o 
   3  -7   3        0.60        0.01      1.95 o 
   4  -7   3      117.90      107.90      5.46 o 
   5  -7   3       14.72       10.68      2.84 o 
   6  -7   3       27.80       23.65      3.71 o 
   7  -7   3       54.40       65.89      6.44 o 
  -5  -6   3        9.56        7.15      4.56 o 
  -4  -6   3       66.40       64.35      3.73 o 
  -3  -6   3       33.32       36.68      2.83 o 
  -2  -6   3      323.64      300.29      8.16 o 
  -1  -6   3        5.99        9.04      1.71 o 
   0  -6   3      570.83      609.97     12.92 o 
   1  -6   3      339.97      329.07      8.86 o 
   2  -6   3     1158.26     1081.77     57.27 o 
   3  -6   3      189.30      189.81      6.68 o 
   4  -6   3        0.99        0.19      1.81 o 
   5  -6   3       28.59       34.48      3.57 o 
   6  -6   3       83.32       74.58      6.26 o 
   7  -6   3       12.69        7.97      4.28 o 
  -6  -5   3        4.03        4.89      4.09 o 
  -5  -5   3        0.42       -1.96      2.56 o 
  -4  -5   3       82.46       81.96      3.79 o 
  -3  -5   3      712.38      691.34     15.03 o 
  -2  -5   3       59.93       62.03      2.89 o 
  -1  -5   3      133.95      144.96      4.07 o 
   0  -5   3        1.44        0.69      1.13 o 
   1  -5   3      540.31      534.04     12.99 o 
   2  -5   3     1745.12     1687.39     44.15 o 
   3  -5   3      124.64      126.75      6.23 o 
   4  -5   3       43.85       42.25      3.31 o 
   5  -5   3       20.12       20.39      2.89 o 
   6  -5   3        0.47       -1.20      2.16 o 
   7  -5   3       11.43       15.70      4.35 o 
  -7  -4   3      126.04      102.04     11.98 o 
  -6  -4   3       45.21       39.47      5.36 o 
  -5  -4   3       73.86       74.70      4.03 o 
  -4  -4   3       59.24       55.10      3.23 o 
  -3  -4   3      640.47      624.24     11.59 o 
  -2  -4   3      150.93      146.07      3.70 o 
  -1  -4   3      323.93      347.62      5.89 o 
   0  -4   3      148.46      148.60      3.65 o 
   1  -4   3       14.87       19.73      2.01 o 
   2  -4   3      475.56      485.54     12.14 o 
   3  -4   3     1405.87     1351.53     35.96 o 
   4  -4   3      151.41      150.06      6.99 o 
   5  -4   3      138.32      146.24      5.92 o 
   6  -4   3        5.39        3.85      2.40 o 
   7  -4   3       33.89       37.29      5.71 o 
   8  -4   3        2.29        0.73      5.74 o 
  -7  -3   3       82.62       77.06      6.96 o 
  -6  -3   3      122.87      125.43      7.73 o 
  -5  -3   3        1.05       -0.88      1.69 o 
  -4  -3   3      990.62      988.50     15.43 o 
  -3  -3   3       68.79       66.20      3.07 o 
  -2  -3   3      177.50      165.28      3.66 o 
  -1  -3   3        4.78        4.98      0.83 o 
   0  -3   3      543.00      540.75      9.54 o 
   1  -3   3       81.36       89.17      2.70 o 
   2  -3   3      731.18      736.35     12.70 o 
   3  -3   3      455.06      520.86     13.14 o 
   4  -3   3      412.36      411.14     10.73 o 
   5  -3   3      340.13      330.68      8.08 o 
   6  -3   3       31.68       34.62      3.82 o 
   7  -3   3       59.43       72.26      8.65 o 
   8  -3   3        0.58       -2.57      5.96 o 
  -7  -2   3       45.11       40.48      5.51 o 
  -6  -2   3       62.75       56.15      9.09 o 
  -5  -2   3      212.30      212.33      5.37 o 
  -4  -2   3      319.90      317.75      6.39 o 
  -3  -2   3      148.98      158.86      3.83 o 
  -2  -2   3     2466.69     2552.68     36.55 o 
  -1  -2   3      298.03      292.31      4.53 o 
   0  -2   3      378.87      376.25      6.62 o 
   1  -2   3      135.64      131.63      3.03 o 
   2  -2   3       70.00       60.31      1.76 o 
   3  -2   3     1010.12     1091.07     20.56 o 
   4  -2   3        0.02       -0.32      1.21 o 
   5  -2   3      216.90      211.55      5.95 o 
   6  -2   3      140.40      138.70      6.34 o 
   7  -2   3      107.52      115.28      7.90 o 
  -8  -1   3        1.97        6.25      6.02 o 
  -7  -1   3       39.91       42.90      4.02 o 
  -6  -1   3      215.09      216.72      7.27 o 
  -5  -1   3      306.12      301.02      6.28 o 
  -4  -1   3      196.52      193.09      3.97 o 
  -3  -1   3       29.15       35.89      1.45 o 
  -2  -1   3     5203.81     5323.33     67.12 o 
  -1  -1   3      634.39      669.32      8.39 o 
   0  -1   3      890.01      893.53     10.47 o 
   1  -1   3     3889.23     4252.50     61.42 o 
   2  -1   3        2.56        0.18      0.53 o 
   3  -1   3       45.43       54.15      2.09 o 
   4  -1   3       15.19       15.18      1.57 o 
   5  -1   3      167.31      156.03      4.85 o 
   6  -1   3       51.21       52.99      5.60 o 
   7  -1   3      181.67      174.04     10.42 o 
  -8   0   3       23.58       42.27      8.53 o 
  -7   0   3       15.32       14.24      3.84 o 
  -6   0   3       25.29       26.07      2.72 o 
  -5   0   3       25.45       28.65      1.83 o 
  -4   0   3       25.08       26.39      1.50 o 
  -3   0   3      100.51      103.14      2.15 o 
  -2   0   3     1973.05     1975.01     26.68 o 
  -1   0   3      308.12      315.69      4.46 o 
   0   0   3       12.24       15.60      0.70 o 
   1   0   3     1781.91     1875.18     23.32 o 
   2   0   3      497.03      500.86      7.36 o 
   3   0   3       24.83       26.17      1.65 o 
   4   0   3      194.07      194.65      4.01 o 
   5   0   3      168.36      179.82      7.86 o 
   6   0   3       33.49       30.53      5.19 o 
   7   0   3      115.87      120.92      9.23 o 
  -8   1   3       38.58       38.07      5.34 o 
  -6   1   3      206.62      209.18      5.78 o 
  -5   1   3      153.17      151.78      3.40 o 
  -4   1   3        0.02       -0.24      0.50 o 
  -3   1   3        0.20        0.38      0.78 o 
  -2   1   3      232.50      204.02      4.87 o 
  -1   1   3       20.97       25.09      0.86 o 
   0   1   3       17.12       23.43      0.94 o 
   1   1   3     1956.19     2089.30     33.65 o 
   2   1   3       97.50      108.66      3.01 o 
   3   1   3      474.56      446.51     10.03 o 
   4   1   3      154.11      137.21      5.06 o 
   5   1   3       50.14       53.00      6.08 o 
   6   1   3      301.80      278.33      9.87 o 
   7   1   3       19.40       15.23      7.43 o 
  -8   2   3      127.92      110.78     11.31 o 
  -7   2   3       97.74       95.41     13.01 o 
  -6   2   3      845.82      831.17     18.69 o 
  -5   2   3       95.38       99.11      2.68 o 
  -4   2   3      288.44      288.14      4.26 o 
  -3   2   3      271.24      272.01      4.84 o 
  -2   2   3      312.42      372.90      5.41 o 
  -1   2   3      113.67      134.17      2.94 o 
   0   2   3       24.13       27.76      1.47 o 
   1   2   3      165.91      155.29      2.97 o 
   2   2   3       71.73       69.82      4.61 o 
   3   2   3      148.24      144.00      4.96 o 
   4   2   3       25.53       21.60      2.75 o 
   5   2   3       78.00       67.98      4.48 o 
   6   2   3      308.12      317.56     12.57 o 
  -8   3   3      124.33      117.05      7.78 o 
  -7   3   3      193.57      187.60      7.02 o 
  -6   3   3      149.00      149.40      5.93 o 
  -5   3   3      145.59      143.41      3.07 o 
  -4   3   3       46.87       48.05      1.42 o 
  -3   3   3       22.55       29.04      2.07 o 
  -2   3   3       42.93       43.48      1.49 o 
  -1   3   3       30.47       34.30      1.44 o 
   0   3   3       36.72       42.92      1.45 o 
   1   3   3       10.95       14.54      1.10 o 
   2   3   3       22.61       20.25      2.25 o 
   3   3   3      292.12      291.35      8.01 o 
   4   3   3      185.67      170.12      6.24 o 
   5   3   3       60.93       53.43      4.39 o 
   6   3   3      190.94      201.90     14.76 o 
  -8   4   3      212.90      211.52     10.35 o 
  -7   4   3       51.26       44.64      5.14 o 
  -6   4   3      809.01      785.09     18.27 o 
  -5   4   3        9.66        8.78      1.17 o 
  -4   4   3        0.74       -0.69      0.69 o 
  -3   4   3        0.88        2.44      0.89 o 
  -2   4   3      125.26      138.39      4.66 o 
  -1   4   3       42.52       42.64      2.05 o 
   0   4   3        6.67        8.91      1.12 o 
   1   4   3      840.39      864.57     13.57 o 
   2   4   3       31.25       23.78      2.63 o 
   3   4   3      152.55      141.30      6.97 o 
   4   4   3       26.71       29.49      4.42 o 
   5   4   3        5.57        1.97      4.50 o 
  -8   5   3       55.84       71.86      9.55 o 
  -7   5   3       80.20       87.01     11.43 o 
  -6   5   3      373.95      379.72     13.35 o 
  -5   5   3      241.45      227.04      5.30 o 
  -4   5   3       73.45       63.82      2.62 o 
  -3   5   3      281.14      274.13      6.00 o 
  -2   5   3      190.90      199.40      4.79 o 
  -1   5   3      644.09      648.00     10.79 o 
   0   5   3       44.26       43.93      2.28 o 
   1   5   3      368.59      368.85      8.10 o 
   2   5   3      283.70      283.46     10.96 o 
   3   5   3       10.71       12.02      2.92 o 
   4   5   3        0.02       -2.39      2.39 o 
   5   5   3        0.74        1.78      4.44 o 
  -8   6   3       24.84       22.10      7.17 o 
  -7   6   3      106.66      118.83     11.32 o 
  -6   6   3       80.46       90.58     19.36 o 
  -5   6   3      172.62      181.18      5.43 o 
  -4   6   3        9.73        9.78      1.86 o 
  -3   6   3        0.01       -0.20      1.34 o 
  -2   6   3       87.91       86.32      3.43 o 
  -1   6   3      993.39      994.84     17.76 o 
   0   6   3        0.11        0.79      1.56 o 
   1   6   3       88.31       85.54      3.80 o 
   2   6   3      202.59      202.03      7.28 o 
   3   6   3       26.03       18.96      3.47 o 
   4   6   3        0.69       -1.21      3.23 o 
  -7   7   3       10.09       10.89      6.10 o 
  -6   7   3      140.90       92.34      9.45 o 
  -5   7   3       25.24       24.38      3.40 o 
  -4   7   3      128.47      123.36      4.71 o 
  -3   7   3      310.17      299.12      7.22 o 
  -2   7   3       12.24        9.90      2.04 o 
  -1   7   3        3.88        4.77      1.96 o 
   0   7   3      162.54      153.73      5.21 o 
   1   7   3       11.02       11.16      3.02 o 
   2   7   3       73.57       80.04      5.32 o 
   3   7   3       11.66        8.82      5.25 o 
  -6   8   3       48.07       56.18      8.62 o 
  -5   8   3       79.83       66.86      6.17 o 
  -4   8   3       60.03       59.90      4.28 o 
  -3   8   3      341.21      337.83      9.40 o 
  -2   8   3      226.46      222.64      7.78 o 
  -1   8   3       15.68       15.21      2.56 o 
   0   8   3       27.69       32.40      3.91 o 
   1   8   3       19.46       24.21      4.34 o 
   2   8   3      111.88       99.27     10.33 o 
  -7   9   3       44.79       37.20      8.78 o 
  -6   9   3        2.00       -0.76      6.00 o 
  -5   9   3       87.06       96.71      7.56 o 
  -4   9   3       18.51       13.70      3.13 o 
  -3   9   3      105.01       99.08      6.37 o 
  -2   9   3       21.48       22.68      3.62 o 
  -1   9   3       33.83       36.69      4.26 o 
   0   9   3      161.86      187.59      8.76 o 
   1   9   3        8.41        7.99      4.02 o 
  -6  10   3        1.26        6.38      7.18 o 
  -5  10   3        9.66        6.62      5.21 o 
  -4  10   3        1.84        4.70      4.93 o 
  -3  10   3       76.47       77.45      7.42 o 
  -2  10   3      115.22      114.00      7.79 o 
  -1  10   3        0.25       -1.74      3.43 o 
   0 -11   4      128.08      123.53     12.55 o 
   1 -11   4      344.60      358.52     14.98 o 
   2 -11   4       21.14       29.58      5.64 o 
   3 -11   4      246.93      247.05     11.98 o 
   4 -11   4      131.05      111.26     11.85 o 
   5 -11   4      206.59      212.51     15.51 o 
  -2 -10   4      504.32      566.51     20.74 o 
  -1 -10   4      164.46      160.38     12.73 o 
   0 -10   4      344.26      346.03      9.74 o 
   1 -10   4      299.83      314.03     13.11 o 
   2 -10   4       65.33       54.23      5.24 o 
   3 -10   4      946.71      938.59     23.65 o 
   4 -10   4      164.75      178.58     11.69 o 
   5 -10   4      330.53      362.36     20.20 o 
   6 -10   4       46.93       45.26      8.52 o 
  -3  -9   4       84.30       76.31      7.88 o 
  -2  -9   4      589.52      617.66     15.00 o 
  -1  -9   4      232.29      250.00      7.10 o 
   0  -9   4      211.16      220.08      6.52 o 
   1  -9   4      183.96      186.73     11.07 o 
   2  -9   4      119.87      130.61      7.86 o 
   3  -9   4      817.91      840.11     26.40 o 
   4  -9   4       41.22       40.98      5.59 o 
   5  -9   4      806.26      826.63     26.56 o 
   6  -9   4      284.09      300.94     15.36 o 
  -4  -8   4      172.59      162.22     10.26 o 
  -3  -8   4       42.80       42.54      3.63 o 
  -2  -8   4     1003.31     1005.93     18.82 o 
  -1  -8   4      162.18      163.28      5.32 o 
   0  -8   4      574.20      549.37     12.68 o 
   1  -8   4      389.06      375.99      9.40 o 
   2  -8   4        4.85        1.93      2.41 o 
   3  -8   4     1106.23     1138.68     26.70 o 
   4  -8   4      111.42      101.67     19.07 o 
   5  -8   4      598.05      625.03     48.04 o 
   6  -8   4      369.11      399.45     16.91 o 
   7  -8   4      124.67      124.00     11.12 o 
  -5  -7   4      233.51      252.32     12.58 o 
  -4  -7   4      142.04      141.44      6.16 o 
  -3  -7   4      608.31      591.85     12.37 o 
  -2  -7   4     1871.52     1874.11     31.40 o 
  -1  -7   4      182.72      179.64      5.22 o 
   0  -7   4     2617.56     2590.10     54.84 o 
   1  -7   4      999.02     1004.07     23.89 o 
   2  -7   4       49.68       52.59      3.54 o 
   3  -7   4     2547.21     2474.84     64.93 o 
   4  -7   4        6.98        2.97      2.34 o 
   5  -7   4      200.68      220.77      9.44 o 
   6  -7   4      354.03      342.74     13.74 o 
   7  -7   4       58.79       56.06     13.18 o 
  -6  -6   4      177.75      163.65     14.04 o 
  -5  -6   4      133.64      133.92      7.33 o 
  -4  -6   4      494.75      488.46     11.82 o 
  -3  -6   4      368.37      356.73      9.45 o 
  -2  -6   4     1002.67      976.69     17.39 o 
  -1  -6   4      237.29      237.06      5.82 o 
   0  -6   4     2659.79     2657.34     47.73 o 
   1  -6   4     1230.89     1227.85     23.32 o 
   2  -6   4      595.37      564.11     17.66 o 
   3  -6   4     2128.70     1981.46     69.78 o 
   4  -6   4      133.56      129.75      5.75 o 
   5  -6   4      751.08      766.85     16.89 o 
   6  -6   4      168.88      170.00      7.37 o 
   7  -6   4       26.90       40.46      5.89 o 
  -6  -5   4       23.43       17.90      7.99 o 
  -5  -5   4      620.94      603.00     13.64 o 
  -4  -5   4      596.24      610.86     20.16 o 
  -3  -5   4       17.75       21.62      2.49 o 
  -2  -5   4     2522.48     2479.07     39.55 o 
  -1  -5   4      258.15      243.61      5.07 o 
   0  -5   4      794.73      717.45     14.20 o 
   1  -5   4     1834.88     1777.91     32.27 o 
   2  -5   4     1200.28     1199.24     26.62 o 
   3  -5   4     3416.83     3409.60     86.13 o 
   4  -5   4     1070.59     1005.51     28.75 o 
   5  -5   4      422.11      453.41     12.62 o 
   6  -5   4      100.54       97.50      8.38 o 
   7  -5   4       36.80       49.99      9.51 o 
  -7  -4   4      122.11      118.14     21.28 o 
  -6  -4   4       59.12       44.62      7.19 o 
  -5  -4   4     1450.63     1374.01     39.01 o 
  -4  -4   4      573.65      551.65     11.94 o 
  -3  -4   4      958.48      966.28     18.42 o 
  -2  -4   4     5436.66     5297.24     83.86 o 
  -1  -4   4      717.47      716.82     15.43 o 
   0  -4   4     1682.41     1554.34     25.03 o 
   1  -4   4     1763.36     1769.78     38.05 o 
   2  -4   4     2028.26     2023.11     61.12 o 
   3  -4   4     3455.31     3497.70     88.20 o 
   4  -4   4      603.63      582.58     18.49 o 
   5  -4   4     1045.64     1054.22     32.78 o 
   6  -4   4      611.25      620.10     16.32 o 
   7  -4   4        4.56        1.15      4.14 o 
  -7  -3   4      209.54      205.49     10.46 o 
  -6  -3   4       91.44       84.78      6.88 o 
  -5  -3   4      659.16      638.94     13.41 o 
  -4  -3   4      313.64      321.07      6.81 o 
  -3  -3   4     1069.38     1041.15     17.47 o 
  -2  -3   4     2655.78     2595.38     45.15 o 
  -1  -3   4     2062.68     2099.65     31.13 o 
   0  -3   4     1135.21     1083.96     17.58 o 
   1  -3   4      209.50      182.07      4.53 o 
   2  -3   4     2008.27     2122.99     34.23 o 
   3  -3   4     2697.29     2674.07     68.31 o 
   4  -3   4      697.05      642.13     28.26 o 
   5  -3   4     1326.15     1345.19     25.17 o 
   6  -3   4      901.64      922.72     31.09 o 
   7  -3   4      304.34      316.52     14.23 o 
  -7  -2   4      606.30      601.98     28.26 o 
  -6  -2   4        4.40        4.25      2.36 o 
  -5  -2   4      511.94      547.41     11.43 o 
  -4  -2   4       46.28       40.52      2.05 o 
  -3  -2   4     2002.94     1931.19     30.42 o 
  -2  -2   4     3178.81     3120.50     44.45 o 
  -1  -2   4     1472.99     1593.65     22.52 o 
   0  -2   4     2166.83     2119.98     30.39 o 
   1  -2   4     3432.93     3705.98     60.36 o 
   2  -2   4     1666.80     1918.41     28.55 o 
   3  -2   4     2173.99     2149.88     50.45 o 
   4  -2   4       77.80       86.42      4.19 o 
   5  -2   4      353.12      369.29      8.80 o 
   6  -2   4     1521.57     1495.43     33.20 o 
   7  -2   4      379.27      383.35     16.27 o 
  -8  -1   4      328.52      343.60     20.51 o 
  -7  -1   4      710.25      727.71     21.63 o 
  -6  -1   4       73.82       75.78      5.37 o 
  -5  -1   4     1211.02     1242.34     18.68 o 
  -4  -1   4       23.13       19.42      1.26 o 
  -3  -1   4     5451.51     5456.73     83.00 o 
  -2  -1   4      599.40      515.68      7.24 o 
  -1  -1   4      421.14      448.57      6.33 o 
   0  -1   4    11707.67    11282.63    133.86 o 
   1  -1   4     4290.72     4746.23     68.59 o 
   2  -1   4     1215.22     1304.75     16.69 o 
   3  -1   4     3330.42     3380.58     47.07 o 
   4  -1   4       11.95       11.23      2.11 o 
   5  -1   4      487.64      495.10     14.60 o 
   6  -1   4      848.59      818.68     21.69 o 
   7  -1   4       29.41       18.62      6.84 o 
  -8   0   4      407.94      437.76     23.41 o 
  -6   0   4       36.96       43.00      3.41 o 
  -5   0   4     1404.88     1424.81     28.09 o 
  -4   0   4       94.47       85.29      2.95 o 
  -3   0   4     2629.84     2606.57     38.66 o 
  -1   0   4       28.26       22.38      0.96 o 
   0   0   4     1109.38     1071.68     14.38 o 
   1   0   4     2750.50     2996.05     42.73 o 
   2   0   4     2912.42     3068.58     39.79 o 
   3   0   4     2250.80     2288.46     41.94 o 
   4   0   4      145.57      140.46      3.99 o 
   5   0   4     1088.84     1146.19     23.26 o 
   6   0   4      314.07      328.04     14.31 o 
   7   0   4      225.19      233.43     17.54 o 
  -8   1   4      583.67      631.17     29.69 o 
  -7   1   4      459.65      452.43     25.57 o 
  -6   1   4       10.76        7.51      1.78 o 
  -5   1   4     4210.64     4204.14     79.74 o 
  -4   1   4      844.37      829.63     13.23 o 
  -3   1   4     1517.83     1536.27     30.48 o 
  -2   1   4      571.25      526.81      7.39 o 
  -1   1   4       15.44       14.27      0.81 o 
   0   1   4      760.98      736.65     10.41 o 
   1   1   4     3224.06     3526.47     58.84 o 
   2   1   4      621.19      613.50     10.88 o 
   3   1   4      884.86      877.23     17.66 o 
   4   1   4      541.53      521.69     12.08 o 
   5   1   4     1156.87     1182.50     24.31 o 
   6   1   4      147.54      124.71      7.82 o 
  -8   2   4      584.36      612.54     19.80 o 
  -7   2   4      158.19      152.50      8.01 o 
  -6   2   4       59.46       53.87      4.83 o 
  -5   2   4     5016.47     5079.87     68.63 o 
  -4   2   4      588.00      563.00     11.41 o 
  -3   2   4     2626.28     2765.61     39.24 o 
  -2   2   4     3377.13     3544.26     45.79 o 
  -1   2   4      283.79      305.84      5.66 o 
   0   2   4     1836.25     1823.10     24.58 o 
   1   2   4      162.23      158.80      3.27 o 
   2   2   4      287.51      268.58      6.83 o 
   3   2   4     1063.90     1065.57     21.25 o 
   4   2   4      157.07      152.69      5.80 o 
   5   2   4      926.42      907.90     19.90 o 
   6   2   4      123.38      141.21     10.78 o 
  -8   3   4      503.17      523.13     17.89 o 
  -7   3   4      260.19      257.49      8.61 o 
  -6   3   4      118.27      125.96      5.53 o 
  -5   3   4     1533.33     1536.25     25.05 o 
  -4   3   4      272.12      270.55      5.23 o 
  -3   3   4      934.43     1006.46     14.64 o 
  -2   3   4     1145.87     1156.52     25.05 o 
  -1   3   4      609.27      639.57     11.31 o 
   0   3   4     2384.93     2337.90     30.62 o 
   1   3   4       41.45       44.51      1.81 o 
   2   3   4      716.14      706.11     12.86 o 
   3   3   4      253.00      242.67      7.27 o 
   4   3   4       18.00       19.72      3.11 o 
   5   3   4     1021.62      974.72     26.30 o 
  -8   4   4      463.26      460.18     29.95 o 
  -7   4   4      695.70      712.92     17.56 o 
  -6   4   4      565.36      568.02     14.35 o 
  -5   4   4     1345.50     1348.32     22.47 o 
  -4   4   4      311.64      304.36      5.34 o 
  -3   4   4      446.65      452.29      7.77 o 
  -2   4   4     1713.33     1662.60     28.71 o 
  -1   4   4      686.12      686.11     11.15 o 
   0   4   4     4542.40     4570.07     64.61 o 
   1   4   4      199.05      210.13      5.98 o 
   2   4   4      349.26      333.07      8.91 o 
   3   4   4      377.22      368.64     12.97 o 
   4   4   4       34.88       30.09      3.66 o 
   5   4   4      217.44      218.14     12.64 o 
  -8   5   4      431.48      490.35     24.56 o 
  -7   5   4      964.15     1014.35     28.96 o 
  -6   5   4      997.24      993.64     27.90 o 
  -5   5   4     1376.61     1411.42     30.72 o 
  -4   5   4      558.93      599.05     11.01 o 
  -3   5   4     1201.59     1245.48     24.73 o 
  -2   5   4     1044.29     1027.91     16.18 o 
  -1   5   4       21.29       24.14      1.84 o 
   0   5   4     3309.28     3324.85     47.98 o 
   1   5   4      110.94       99.17      6.53 o 
   2   5   4      845.69      841.56     22.21 o 
   3   5   4      577.75      580.59     14.31 o 
   4   5   4        2.68        3.44      3.32 o 
  -8   6   4      379.57      389.36     21.45 o 
  -7   6   4      373.98      387.35     20.48 o 
  -6   6   4      417.68      422.12     14.96 o 
  -5   6   4     1377.94     1421.86     31.47 o 
  -4   6   4      493.27      490.13     10.71 o 
  -3   6   4      387.71      389.01     10.14 o 
  -2   6   4      284.90      267.27      6.48 o 
  -1   6   4        5.62        6.49      1.73 o 
   0   6   4     1532.01     1577.57     27.04 o 
   1   6   4       90.63       94.98      7.17 o 
   2   6   4      497.31      515.65     14.17 o 
   3   6   4      183.39      191.24     14.07 o 
   4   6   4      189.23      203.94     14.43 o 
  -8   7   4      323.79      346.59     20.77 o 
  -7   7   4      135.75      136.16     12.32 o 
  -6   7   4      292.14      289.45     16.78 o 
  -5   7   4     1648.41     1638.95     45.63 o 
  -4   7   4      421.80      399.45      9.64 o 
  -3   7   4      797.86      781.04     15.36 o 
  -2   7   4     1567.93     1528.35     36.07 o 
  -1   7   4      224.80      230.45      6.60 o 
   0   7   4      666.95      702.09     15.81 o 
   1   7   4       64.06       67.40      5.50 o 
   2   7   4      213.20      233.73      9.56 o 
   3   7   4      188.27      182.82      8.92 o 
  -7   8   4       67.23       74.35     10.10 o 
  -6   8   4      110.13       65.95      9.20 o 
  -5   8   4      966.25      899.06     36.61 o 
  -3   8   4      703.15      681.66     13.63 o 
  -2   8   4      806.32      796.83     20.09 o 
  -1   8   4      244.28      249.11      7.23 o 
   0   8   4      710.52      741.75     17.54 o 
   1   8   4       54.14       59.49      5.63 o 
   2   8   4      112.87       98.93      6.97 o 
  -5   9   4      296.41      290.10     17.75 o 
  -4   9   4       15.05       14.68      4.08 o 
  -3   9   4      185.99      196.28     13.57 o 
  -2   9   4      244.12      250.80      8.70 o 
  -1   9   4      431.66      451.31     14.21 o 
   0   9   4      431.33      500.53     15.59 o 
  -5  10   4      208.00      191.40     11.68 o 
  -4  10   4       24.92       34.36     10.24 o 
  -3  10   4      523.60      534.54     31.40 o 
  -2  10   4      171.77      171.92     12.39 o 
  -1  10   4      207.98      201.68     11.82 o 
   0 -11   5      292.54      319.13     11.47 o 
   1 -11   5       11.50       12.89      3.81 o 
   2 -11   5        0.43       -3.92      3.92 o 
   3 -11   5       91.49       91.96     15.30 o 
   4 -11   5       10.89       11.78      4.99 o 
  -2 -10   5        1.53        0.05      4.50 o 
  -1 -10   5        0.00        0.48      5.04 o 
   0 -10   5      249.78      263.35      9.79 o 
   1 -10   5       99.87       88.65      6.20 o 
   2 -10   5        3.59        3.61      3.34 o 
   3 -10   5      103.48      104.12     11.79 o 
   4 -10   5        8.41        2.53      5.58 o 
   5 -10   5       43.22       59.16      9.26 o 
  -3  -9   5       12.68       11.54      3.40 o 
  -2  -9   5       47.07       52.67      4.54 o 
  -1  -9   5       16.78       19.01      3.32 o 
   0  -9   5       10.43       12.09      2.82 o 
   1  -9   5      152.43      142.93      6.94 o 
   2  -9   5      225.81      233.89      8.91 o 
   3  -9   5       70.63       73.59      6.80 o 
   4  -9   5       47.78       47.34      6.06 o 
   5  -9   5       43.99       57.87      6.71 o 
   6  -9   5       69.47       81.78     10.38 o 
  -4  -8   5        3.89       -0.62      3.40 o 
  -3  -8   5       10.91       10.38      3.07 o 
  -2  -8   5       24.89       30.03      3.59 o 
  -1  -8   5        0.10        0.01      2.20 o 
   0  -8   5       50.92       50.61      3.71 o 
   1  -8   5      106.72      101.90      7.90 o 
   2  -8   5      310.97      270.15      9.17 o 
   3  -8   5       83.39       96.52      7.23 o 
   4  -8   5        5.19        4.22      2.82 o 
   5  -8   5      407.91      415.63     16.04 o 
   6  -8   5        0.14       -1.33      3.52 o 
   7  -8   5        7.11       13.08      6.65 o 
  -5  -7   5        2.05        3.05      5.32 o 
  -4  -7   5      165.88      172.70      6.72 o 
  -3  -7   5      173.77      158.09      6.26 o 
  -2  -7   5      100.55       97.78      6.04 o 
  -1  -7   5        2.87        5.12      1.66 o 
   0  -7   5        0.14       -0.31      1.32 o 
   1  -7   5      328.27      325.66     11.27 o 
   2  -7   5      242.82      237.52      7.31 o 
   3  -7   5        7.74        9.96      3.39 o 
   4  -7   5      133.60      133.47      6.27 o 
   5  -7   5       87.48       99.01      5.92 o 
   6  -7   5       40.61       50.00      6.10 o 
   7  -7   5        5.27        3.47      5.79 o 
  -6  -6   5        6.21       11.48      6.34 o 
  -5  -6   5        7.25        7.01      3.88 o 
  -4  -6   5      148.29      159.07      7.19 o 
  -3  -6   5      427.90      392.46      9.88 o 
  -2  -6   5      116.81      111.31      4.63 o 
  -1  -6   5      133.07      130.63      4.20 o 
   0  -6   5      219.74      211.12      6.06 o 
   1  -6   5        1.87        1.42      1.83 o 
   2  -6   5       32.63       34.02      2.28 o 
   3  -6   5        4.43        7.41      3.04 o 
   4  -6   5       10.54       10.55      3.45 o 
   5  -6   5       54.31       48.15      4.27 o 
   6  -6   5        0.60       -1.70      2.56 o 
   7  -6   5       47.06       48.78      8.38 o 
  -6  -5   5        0.00       -1.44      3.52 o 
  -5  -5   5        0.19       -2.06      2.06 o 
  -4  -5   5      519.48      517.36     11.81 o 
  -3  -5   5      156.91      146.36      5.07 o 
  -2  -5   5      509.08      471.21     10.82 o 
  -1  -5   5       15.05       15.38      1.65 o 
   0  -5   5      496.46      462.03      9.93 o 
   1  -5   5        0.46       -0.40      1.54 o 
   2  -5   5       28.21       27.35      2.16 o 
   3  -5   5      319.86      294.14     11.11 o 
   4  -5   5       49.85       52.83      5.10 o 
   5  -5   5        9.78        9.97      2.76 o 
   6  -5   5        4.45        4.64      3.44 o 
   7  -5   5       71.20       61.42     10.72 o 
  -7  -4   5        1.59       -2.92      5.32 o 
  -6  -4   5        9.46        4.14      3.57 o 
  -5  -4   5      153.50      144.01      6.35 o 
  -4  -4   5      160.96      160.92      5.27 o 
  -3  -4   5      602.77      599.35     11.26 o 
  -2  -4   5     1050.84     1064.78     22.92 o 
  -1  -4   5      267.99      283.38      5.44 o 
   0  -4   5      232.70      251.83      5.52 o 
   1  -4   5       73.77       55.50      5.05 o 
   2  -4   5       78.91       71.63      5.43 o 
   3  -4   5        1.82        4.41      2.70 o 
   4  -4   5      213.34      203.69      9.43 o 
   5  -4   5       12.23        9.80      2.76 o 
   6  -4   5       20.93       17.97      4.85 o 
   7  -4   5      140.52      115.39     10.59 o 
  -7  -3   5      130.82      158.42     13.81 o 
  -6  -3   5        0.06       -0.95      2.30 o 
  -5  -3   5      461.93      449.65     10.22 o 
  -4  -3   5       73.51       59.19      2.74 o 
  -3  -3   5      174.08      183.51      4.52 o 
  -2  -3   5     1245.78     1286.58     22.20 o 
  -1  -3   5       32.70       34.67      1.51 o 
   0  -3   5      287.55      332.41      6.42 o 
   1  -3   5      516.02      526.61      7.95 o 
   2  -3   5      186.38      195.94      5.60 o 
   3  -3   5      144.17      150.94      5.24 o 
   4  -3   5       95.73       90.77      6.74 o 
   5  -3   5      191.10      188.28      7.16 o 
   6  -3   5       57.40       72.73      7.12 o 
   7  -3   5       76.18       77.60     10.76 o 
  -7  -2   5       49.21       51.23      5.47 o 
  -6  -2   5       75.32       74.73      6.50 o 
  -5  -2   5       19.04       19.94      1.81 o 
  -4  -2   5      216.79      206.90      4.35 o 
  -3  -2   5      468.85      488.04      8.81 o 
  -2  -2   5       15.55       16.91      1.26 o 
  -1  -2   5      279.34      292.38      5.00 o 
   0  -2   5      971.96     1019.28     15.19 o 
   1  -2   5      186.59      177.54      2.96 o 
   2  -2   5     1462.28     1613.77     39.13 o 
   3  -2   5      171.19      192.38      9.35 o 
   4  -2   5      262.94      273.02      7.23 o 
   5  -2   5      179.60      181.47      7.84 o 
   6  -2   5       56.10       64.17      9.53 o 
   7  -2   5       58.88       67.29     10.49 o 
  -8  -1   5      299.04      334.20     20.35 o 
  -7  -1   5       55.88       42.88      4.91 o 
  -6  -1   5       10.58        9.89      2.42 o 
  -5  -1   5      182.59      184.42      4.00 o 
  -4  -1   5       60.22       58.63      1.91 o 
  -3  -1   5      580.00      603.72     10.24 o 
  -2  -1   5      683.68      728.38     10.85 o 
  -1  -1   5      603.47      640.90      9.55 o 
   0  -1   5       53.61       61.36      1.45 o 
   1  -1   5      365.83      352.78      6.44 o 
   2  -1   5       11.86       12.91      0.91 o 
   3  -1   5     1142.22     1208.32     16.25 o 
   4  -1   5      218.57      221.54      6.81 o 
   5  -1   5      165.48      166.05      6.18 o 
   6  -1   5       99.00       94.81     12.80 o 
   7  -1   5       10.28        9.38      7.21 o 
  -8   0   5      143.64      113.67     23.65 o 
  -7   0   5       20.87       26.38      4.53 o 
  -6   0   5      434.00      430.72     16.34 o 
  -5   0   5        4.19        2.30      1.38 o 
  -4   0   5      380.49      367.46      7.59 o 
  -3   0   5      642.62      637.94     11.79 o 
  -2   0   5      339.76      355.78      5.23 o 
  -1   0   5      316.89      355.78      5.33 o 
   0   0   5     1795.04     1992.93     26.22 o 
   1   0   5      793.37      815.87     18.13 o 
   2   0   5       98.72      102.53      2.10 o 
   3   0   5      158.20      162.14      4.23 o 
   4   0   5        3.61        3.23      1.90 o 
   5   0   5       56.14       53.14      8.60 o 
   6   0   5       72.74       74.01      7.76 o 
  -8   1   5       15.75       10.21      4.47 o 
  -7   1   5       32.15       31.65      4.72 o 
  -6   1   5       41.29       45.13      6.48 o 
  -5   1   5        0.74        0.17      1.03 o 
  -4   1   5      195.05      205.84      6.50 o 
  -3   1   5      675.34      673.96     14.73 o 
  -2   1   5      609.16      634.05      8.24 o 
  -1   1   5      451.72      507.37      8.62 o 
   0   1   5     2468.28     2636.06     37.79 o 
   1   1   5      150.17      146.26      3.38 o 
   2   1   5       96.88       90.73      3.51 o 
   3   1   5      336.49      342.48      7.19 o 
   4   1   5       12.95       13.36      2.81 o 
   5   1   5       37.88       35.91      4.91 o 
   6   1   5       18.96       12.98      5.19 o 
  -8   2   5       30.03       29.92      5.23 o 
  -7   2   5      118.95       98.55      6.81 o 
  -6   2   5      219.22      217.80      9.15 o 
  -5   2   5      838.01      778.38     22.46 o 
  -4   2   5       18.69       19.23      2.61 o 
  -3   2   5       83.29       95.76      3.63 o 
  -2   2   5        3.24        1.01      0.71 o 
  -1   2   5        5.02        6.45      0.94 o 
   0   2   5     1116.01     1226.42     17.02 o 
   1   2   5     1225.30     1253.02     16.88 o 
   2   2   5        0.38       -0.06      1.12 o 
   3   2   5      309.77      289.23      7.94 o 
   4   2   5       13.48       17.06      3.47 o 
   5   2   5        0.06        1.87      3.47 o 
   6   2   5       83.71       83.65     11.96 o 
  -8   3   5       12.59       14.07      4.71 o 
  -7   3   5      183.46      184.14      9.06 o 
  -6   3   5       82.54       84.81      6.25 o 
  -5   3   5       40.67       41.01      3.35 o 
  -4   3   5        7.98        9.68      1.55 o 
  -3   3   5       75.12       75.70      1.93 o 
  -2   3   5       53.41       55.93      2.12 o 
  -1   3   5      318.05      323.45      6.18 o 
   0   3   5      264.11      278.46      5.44 o 
   1   3   5      266.43      280.29      5.36 o 
   2   3   5      928.24      872.14     15.55 o 
   3   3   5       56.77       54.51      3.76 o 
   4   3   5        0.89       -2.86      2.86 o 
   5   3   5       24.59       24.52      6.00 o 
  -8   4   5       22.68       17.71      7.44 o 
  -7   4   5      198.94      202.63      8.84 o 
  -6   4   5        8.16       16.82      3.07 o 
  -5   4   5       25.24       21.09      3.39 o 
  -4   4   5        0.02        1.07      0.84 o 
  -3   4   5       47.12       49.67      2.22 o 
  -2   4   5        1.97        2.21      0.92 o 
  -1   4   5      676.56      677.10     11.22 o 
   0   4   5       52.63       57.41      3.59 o 
   1   4   5       45.05       46.52      2.69 o 
   2   4   5      356.13      340.63      9.23 o 
   3   4   5      120.15      111.29      5.43 o 
   4   4   5       61.45       58.57     11.97 o 
   5   4   5       45.19       52.71     10.64 o 
  -8   5   5       40.14       49.00      9.14 o 
  -7   5   5        0.04       -1.83      4.95 o 
  -6   5   5      248.16      240.89     22.90 o 
  -5   5   5        1.59       -1.39      1.77 o 
  -4   5   5      380.57      380.03      7.72 o 
  -3   5   5      128.51      127.58      4.26 o 
  -2   5   5        4.74        2.52      1.48 o 
  -1   5   5       21.08       21.51      1.89 o 
   0   5   5       27.08       22.92      2.64 o 
   1   5   5      152.37      168.23      6.23 o 
   2   5   5       44.84       45.67      3.93 o 
   3   5   5        0.33        1.78      2.94 o 
   4   5   5       18.83       19.59      5.87 o 
  -8   6   5        3.66        3.54      6.33 o 
  -7   6   5       98.28       86.51      9.96 o 
  -6   6   5      144.04      158.85     12.13 o 
  -5   6   5      192.45      175.27      6.90 o 
  -4   6   5       48.39       48.95      3.69 o 
  -3   6   5      768.55      687.30     32.87 o 
  -2   6   5      340.11      325.07      7.55 o 
  -1   6   5       73.47       69.60      3.11 o 
   0   6   5      131.30      133.45      5.77 o 
   1   6   5        1.44        1.65      1.71 o 
   2   6   5       48.21       51.22      5.38 o 
   3   6   5        0.08        0.02      4.21 o 
  -8   7   5        8.89        8.27      6.96 o 
  -7   7   5       35.70       39.93      8.33 o 
  -6   7   5      114.67      106.27     10.59 o 
  -5   7   5      118.34       97.91      9.63 o 
  -4   7   5       20.94       23.82      3.49 o 
  -3   7   5       77.01       64.50      3.94 o 
  -2   7   5       74.41       70.59      3.70 o 
  -1   7   5      353.65      337.86      8.46 o 
   0   7   5        0.02       -1.44      2.45 o 
   1   7   5       18.90       17.86      3.87 o 
   2   7   5        0.15       -0.72      2.65 o 
  -7   8   5       36.90       37.10      9.12 o 
  -6   8   5       20.57       11.31      6.59 o 
  -5   8   5       15.14       19.81      6.38 o 
  -4   8   5       26.30       20.18      3.92 o 
  -3   8   5       55.36       47.94      3.91 o 
  -2   8   5       59.76       63.51      4.48 o 
  -1   8   5        4.08        2.66      2.84 o 
   0   8   5       18.58       22.31      4.27 o 
   1   8   5        0.57        1.55      3.46 o 
  -6   9   5       72.61       69.99     10.11 o 
  -5   9   5        2.51       -0.82      4.59 o 
  -4   9   5       11.51       11.35      3.79 o 
  -3   9   5        0.86        0.74      3.37 o 
  -2   9   5       55.38       61.20      5.72 o 
  -1   9   5      206.16      218.79      9.55 o 
   0   9   5        0.86       -1.67      3.54 o 
  -4  10   5        0.13        2.59      7.90 o 
  -3  10   5       12.06        7.72      5.32 o 
   0 -11   6      161.47      168.34     18.15 o 
   1 -11   6      118.31      123.97      7.25 o 
   2 -11   6      445.31      465.41     17.38 o 
   3 -11   6      176.39      172.92     10.16 o 
   4 -11   6      429.22      435.46     44.62 o 
  -2 -10   6       55.69       58.93      5.74 o 
  -1 -10   6      358.30      394.32     12.65 o 
   0 -10   6      248.96      266.84      9.80 o 
   1 -10   6       66.00       58.78      8.51 o 
   2 -10   6      467.88      459.97     16.56 o 
   3 -10   6      281.73      286.06     12.29 o 
   4 -10   6      581.70      612.66     29.30 o 
   5 -10   6      193.20      198.14     15.40 o 
  -3  -9   6      334.22      337.22     11.82 o 
  -2  -9   6       41.24       42.61      4.71 o 
  -1  -9   6      502.77      499.21     12.59 o 
   0  -9   6       11.40       15.48      3.01 o 
   1  -9   6      172.81      179.09      7.75 o 
   2  -9   6      554.82      558.78     15.55 o 
   3  -9   6       54.45       57.73      5.04 o 
   4  -9   6      829.77      884.65     46.06 o 
   5  -9   6      308.24      294.72     18.10 o 
   6  -9   6      226.32      208.10     15.29 o 
  -4  -8   6       81.20       83.05      6.51 o 
  -3  -8   6      581.48      580.54     14.14 o 
  -2  -8   6      196.44      182.34      6.77 o 
  -1  -8   6      769.09      741.55     16.15 o 
   0  -8   6       77.36       67.64      5.97 o 
   1  -8   6      744.22      741.79     18.53 o 
   2  -8   6      632.32      612.49     16.04 o 
   3  -8   6       65.11       67.15      8.10 o 
   4  -8   6      376.01      381.86     15.15 o 
   5  -8   6       47.81       54.53     12.80 o 
   6  -8   6      209.63      204.71     14.61 o 
  -5  -7   6       84.15       87.62      8.07 o 
  -4  -7   6      149.44      159.82      6.53 o 
  -3  -7   6     1243.63     1227.03     24.36 o 
  -2  -7   6       13.54       10.26      2.50 o 
  -1  -7   6     1297.43     1244.34     24.00 o 
   0  -7   6      230.49      227.90      8.15 o 
   1  -7   6      642.25      615.59     20.98 o 
   2  -7   6     1806.35     1714.53     36.79 o 
   3  -7   6       98.54       94.85      6.87 o 
   4  -7   6       51.98       50.80      6.81 o 
   5  -7   6      262.92      255.05     17.37 o 
   6  -7   6      262.27      268.33     12.69 o 
  -6  -6   6      223.33      210.71     11.37 o 
  -5  -6   6       20.88       10.34      3.01 o 
  -4  -6   6      659.15      683.59     15.16 o 
  -3  -6   6      767.70      759.55     16.03 o 
  -2  -6   6      119.97      111.51      4.63 o 
  -1  -6   6     1343.84     1268.05     27.62 o 
   0  -6   6       17.53       21.39      2.39 o 
   1  -6   6      704.79      657.27     15.82 o 
   2  -6   6     2463.40     2334.48     48.31 o 
   3  -6   6       47.03       42.51      4.83 o 
   4  -6   6      641.99      610.27     20.18 o 
   5  -6   6      520.75      501.95     14.43 o 
   6  -6   6       78.02       81.77      7.54 o 
   7  -6   6      372.97      396.25     21.84 o 
  -6  -5   6      330.56      333.42     10.91 o 
  -5  -5   6      541.93      540.81     14.45 o 
  -4  -5   6     1045.76     1048.50     20.68 o 
  -3  -5   6     1446.43     1437.71     26.72 o 
  -2  -5   6      119.42      115.04      4.32 o 
  -1  -5   6     1269.06     1247.15     21.82 o 
   0  -5   6      394.39      367.81      8.40 o 
   1  -5   6     1016.24     1027.05     22.52 o 
   2  -5   6     1178.93     1215.09     27.30 o 
   3  -5   6      133.37      144.65      7.55 o 
   4  -5   6     1065.28     1054.61     30.86 o 
   5  -5   6      159.18      152.04      8.75 o 
   6  -5   6      124.36      101.34     12.39 o 
  -7  -4   6        8.02       11.07      6.76 o 
  -6  -4   6      863.83      859.12     25.51 o 
  -5  -4   6      458.62      427.01     10.23 o 
  -4  -4   6      952.63      903.10     17.80 o 
  -3  -4   6     2714.06     2745.66     47.64 o 
  -2  -4   6      291.40      302.87      6.34 o 
  -1  -4   6     1304.79     1298.47     25.60 o 
   0  -4   6     1783.29     1724.27     30.33 o 
   1  -4   6      393.18      378.23      8.22 o 
   2  -4   6      689.80      650.76     13.64 o 
   3  -4   6       21.07       17.33      5.48 o 
   4  -4   6     1543.78     1525.38     42.51 o 
   5  -4   6      482.03      415.82     35.66 o 
   6  -4   6      267.25      295.74     13.76 o 
   7  -4   6      545.00      540.48     28.40 o 
  -7  -3   6       17.21       12.38      4.14 o 
  -6  -3   6      820.57      773.51     18.45 o 
  -5  -3   6      222.87      214.59      6.21 o 
  -4  -3   6     1052.13     1075.81     18.29 o 
  -3  -3   6      958.17      925.65     16.97 o 
  -2  -3   6      704.63      727.23     11.64 o 
  -1  -3   6     2689.79     2636.14     41.06 o 
   0  -3   6     1704.03     1722.94     25.82 o 
   1  -3   6      685.46      675.62     11.58 o 
   2  -3   6     1483.76     1553.94     23.74 o 
   3  -3   6       53.36       53.28      3.78 o 
   4  -3   6     1827.53     1804.11     49.42 o 
   5  -3   6      134.61      120.69     14.43 o 
   6  -3   6      264.88      285.70     13.52 o 
   7  -3   6     1082.68     1180.21     50.09 o 
  -7  -2   6      204.88      198.72     17.84 o 
  -6  -2   6     1171.55     1146.47     24.95 o 
  -5  -2   6      588.75      591.05     10.87 o 
  -4  -2   6     1245.36     1225.30     18.40 o 
  -3  -2   6      940.13      901.54     15.11 o 
  -2  -2   6     3085.56     3171.35     48.90 o 
  -1  -2   6     3823.05     3763.64     51.91 o 
   0  -2   6     4252.28     4534.00     59.92 o 
   1  -2   6     2362.36     2540.98     37.78 o 
   2  -2   6     2349.55     2534.39     39.60 o 
   3  -2   6       24.31       27.09      2.42 o 
   4  -2   6      967.82      959.73     23.88 o 
   5  -2   6        7.82        5.10      4.02 o 
   6  -2   6      312.53      324.78     14.83 o 
  -8  -1   6      120.27       98.10      9.03 o 
  -7  -1   6      340.39      350.64     13.22 o 
  -6  -1   6     1300.06     1287.94     33.89 o 
  -5  -1   6      354.68      326.07      7.62 o 
  -4  -1   6     1749.24     1773.08     25.66 o 
  -3  -1   6      593.88      560.50      9.67 o 
  -2  -1   6      440.59      451.19      8.01 o 
  -1  -1   6     3342.30     3286.11     45.32 o 
   0  -1   6     2854.73     2992.32     47.72 o 
   1  -1   6      877.32      843.64     25.32 o 
   2  -1   6     4967.39     5171.71     90.25 o 
   3  -1   6      171.13      190.14      4.10 o 
   4  -1   6      983.13     1034.47     20.75 o 
   5  -1   6      331.12      317.92     14.01 o 
   6  -1   6      236.40      241.36     17.39 o 
  -8   0   6       26.51       31.57      5.35 o 
  -7   0   6      360.65      379.56     16.63 o 
  -6   0   6      887.05      822.78     23.28 o 
  -5   0   6      233.63      232.10      8.63 o 
  -4   0   6     2567.10     2600.64     43.90 o 
  -3   0   6      282.27      248.95      4.00 o 
  -2   0   6      357.40      360.12      5.90 o 
  -1   0   6     3431.78     3336.70     70.49 o 
   0   0   6      856.73      865.61     15.34 o 
   1   0   6     1180.68     1162.27     22.89 o 
   2   0   6     3683.59     3908.35     54.26 o 
   3   0   6      121.16      121.86      6.32 o 
   4   0   6     1888.23     1814.89     41.79 o 
   5   0   6      524.36      520.86     16.24 o 
   6   0   6      156.83      144.12     31.74 o 
  -8   1   6       66.11       70.98      7.24 o 
  -7   1   6      229.32      245.30     10.72 o 
  -6   1   6      859.67      827.72     23.42 o 
  -5   1   6      604.95      574.89     16.95 o 
  -4   1   6     2626.34     2707.84     83.06 o 
  -3   1   6     2032.62     1989.92     31.43 o 
  -2   1   6     1715.67     1811.26     23.83 o 
  -1   1   6     2975.80     3095.15     43.59 o 
   0   1   6     1164.12     1214.72     20.75 o 
   1   1   6     1162.08     1127.03     19.94 o 
   2   1   6      396.90      396.64      9.15 o 
   3   1   6      335.63      327.86      8.48 o 
   4   1   6     1892.42     1833.69     54.72 o 
   5   1   6      200.45      180.19      8.98 o 
   6   1   6      143.10      146.29     23.53 o 
  -8   2   6       46.99       46.15      5.94 o 
  -7   2   6       33.84       38.03      5.11 o 
  -6   2   6     1017.85     1014.42     27.70 o 
  -5   2   6      112.96      107.61      6.20 o 
  -4   2   6      669.59      652.59     18.14 o 
  -3   2   6     1567.58     1563.93     25.19 o 
  -2   2   6      738.56      759.52     15.91 o 
  -1   2   6     3094.40     3227.39     42.65 o 
   0   2   6     1074.56     1082.18     16.39 o 
   1   2   6      828.89      795.89     11.24 o 
   2   2   6      181.96      193.98      4.99 o 
   3   2   6      531.97      518.89     12.29 o 
   4   2   6     1151.63     1136.02     29.08 o 
   5   2   6      256.09      247.94     22.62 o 
  -8   3   6       81.09       74.56      7.41 o 
  -7   3   6      146.19      150.62      8.48 o 
  -6   3   6     1064.42     1081.49     29.28 o 
  -5   3   6       12.34       11.12      6.54 o 
  -4   3   6      222.93      223.76      5.07 o 
  -3   3   6      339.25      332.80      7.98 o 
  -2   3   6      717.86      702.13     16.09 o 
  -1   3   6     3877.38     3921.75     71.41 o 
   0   3   6      380.30      397.64      7.25 o 
   1   3   6     1534.18     1553.90     26.03 o 
   2   3   6      213.00      211.07      6.57 o 
   3   3   6      226.04      229.03      9.59 o 
   4   3   6      771.83      746.31     26.06 o 
   5   3   6       70.89       71.29     10.82 o 
  -8   4   6      212.60      224.13     11.13 o 
  -7   4   6      483.77      492.06     16.82 o 
  -6   4   6     1669.04     1668.28     43.45 o 
  -5   4   6      116.46      110.30      6.50 o 
  -4   4   6      732.20      751.41     26.85 o 
  -3   4   6      224.28      230.16      7.16 o 
  -2   4   6      699.68      692.39     16.11 o 
  -1   4   6     2487.21     2569.11     61.44 o 
   0   4   6       54.04       57.85      2.76 o 
   1   4   6     1293.67     1272.71     25.26 o 
   2   4   6      371.82      363.45      9.85 o 
   3   4   6      434.97      405.28     17.24 o 
   4   4   6      252.33      242.70     13.50 o 
  -8   5   6      194.53      184.73     14.47 o 
  -7   5   6      462.72      465.26     23.10 o 
  -6   5   6     1184.72     1183.43     32.80 o 
  -5   5   6       15.89       22.02      3.99 o 
  -4   5   6      869.49      864.97     20.19 o 
  -3   5   6       84.03       89.03      3.70 o 
  -2   5   6      146.24      137.43      4.39 o 
  -1   5   6     1013.81      996.27     20.04 o 
   0   5   6       15.15       14.63      2.25 o 
   1   5   6      708.81      702.31     15.96 o 
   2   5   6      759.21      791.10     21.51 o 
   3   5   6      311.29      317.13     15.21 o 
  -8   6   6      252.60      232.80     16.71 o 
  -7   6   6      211.63      179.87     13.90 o 
  -6   6   6      637.87      618.22     27.89 o 
  -5   6   6       10.85       11.21      3.66 o 
  -4   6   6     1434.47     1376.76     31.09 o 
  -3   6   6      344.72      340.39      7.89 o 
  -2   6   6      289.33      284.99      7.08 o 
  -1   6   6      738.80      746.84     14.75 o 
   0   6   6       23.23       23.60      3.32 o 
   1   6   6      392.53      406.89     11.30 o 
   2   6   6      301.03      301.43     30.43 o 
   3   6   6      108.85       97.98     12.56 o 
  -7   7   6      173.29      189.94     14.80 o 
  -5   7   6       30.15       23.53      6.64 o 
  -4   7   6     1428.30     1425.58     39.26 o 
  -3   7   6      716.79      705.88     17.35 o 
  -2   7   6      541.71      528.81     11.25 o 
  -1   7   6      431.09      436.24     11.73 o 
   0   7   6       25.46       32.66      4.97 o 
   1   7   6      320.75      338.39     26.98 o 
   2   7   6       57.37       58.83     10.16 o 
  -7   8   6      119.65      133.51     13.56 o 
  -6   8   6      241.23      236.47     16.12 o 
  -5   8   6        6.66        6.06      5.97 o 
  -4   8   6      397.39      389.45     12.75 o 
  -3   8   6      193.71      181.62      8.23 o 
  -2   8   6      186.90      189.46      5.69 o 
  -1   8   6      298.26      315.71     11.27 o 
   0   8   6      160.80      183.23      8.74 o 
  -6   9   6      351.37      365.43     21.50 o 
  -5   9   6       36.46       38.41      7.34 o 
  -4   9   6      306.94      297.70     27.68 o 
  -3   9   6      112.32      109.25     18.03 o 
  -2   9   6      175.04      194.53      9.11 o 
  -1   9   6      293.59      311.04     11.69 o 
   0 -11   7        0.00        1.19      3.30 o 
   1 -11   7      126.79      118.00      9.91 o 
   2 -11   7        0.07        3.55      3.45 o 
   3 -11   7        0.01        1.39      4.13 o 
  -2 -10   7       74.25       72.65      6.05 o 
  -1 -10   7       55.19       57.21      6.06 o 
   0 -10   7      181.63      194.49      8.29 o 
   1 -10   7        3.59        2.58      3.13 o 
   2 -10   7        2.77        0.05      3.54 o 
   3 -10   7        5.58        2.63      3.86 o 
   4 -10   7        3.91        4.96      4.27 o 
   5 -10   7      190.47      196.84     15.53 o 
  -3  -9   7        9.69        5.06      4.19 o 
  -2  -9   7       11.24       11.48      3.21 o 
  -1  -9   7       19.10       20.21      3.34 o 
   0  -9   7      156.33      165.59      6.48 o 
   1  -9   7      139.08      135.92      5.87 o 
   2  -9   7        0.04       -2.73      2.73 o 
   3  -9   7        1.58       -1.44      2.79 o 
   4  -9   7       48.60       53.98      9.07 o 
   5  -9   7       81.51      100.64     11.43 o 
  -4  -8   7       44.57       45.05      4.51 o 
  -3  -8   7        5.60        2.40      2.63 o 
  -2  -8   7       92.88       92.61      7.52 o 
  -1  -8   7      121.06      128.83      5.58 o 
   0  -8   7      115.63      113.14      6.09 o 
   1  -8   7       97.10       88.44      9.83 o 
   2  -8   7       31.25       36.62      6.09 o 
   3  -8   7       71.10       72.85      5.14 o 
   4  -8   7       91.03       99.20      7.93 o 
   5  -8   7      116.48      117.96     11.51 o 
   6  -8   7       30.27       25.10      7.63 o 
  -5  -7   7       28.43       35.60      4.83 o 
  -4  -7   7       16.36       11.47      3.09 o 
  -3  -7   7        1.21        0.50      2.32 o 
  -2  -7   7      147.48      142.48      5.81 o 
  -1  -7   7        0.41        0.70      1.94 o 
   0  -7   7      192.92      175.33      5.86 o 
   1  -7   7      371.94      359.74     11.49 o 
   2  -7   7        0.02        0.04      2.22 o 
   3  -7   7      543.81      530.97     18.49 o 
   4  -7   7       10.94        8.27      4.01 o 
   5  -7   7      170.86      191.52     11.21 o 
   6  -7   7       54.04       63.04      9.51 o 
  -6  -6   7       10.18        2.40      5.74 o 
  -5  -6   7       50.63       59.09      5.57 o 
  -4  -6   7      115.46      111.95      5.26 o 
  -3  -6   7      106.83      104.51      4.81 o 
  -2  -6   7        0.02       -1.10      1.79 o 
  -1  -6   7       58.24       58.36      3.45 o 
   0  -6   7      174.82      169.83      5.46 o 
   1  -6   7      611.44      591.29     12.63 o 
   2  -6   7       15.14       19.41      4.28 o 
   3  -6   7      197.87      192.97      9.47 o 
   4  -6   7      384.86      350.89     14.09 o 
   5  -6   7       51.02       53.42     12.83 o 
   6  -6   7       93.40       78.92      9.85 o 
  -6  -5   7        0.28        0.59      2.94 o 
  -5  -5   7       34.10       36.58      6.42 o 
  -4  -5   7      326.98      308.01      8.30 o 
  -3  -5   7      185.43      185.02      5.90 o 
  -2  -5   7        7.72        6.52      1.86 o 
  -1  -5   7       48.84       48.27      2.22 o 
   0  -5   7       48.26       48.87      2.85 o 
   1  -5   7       48.26       43.54      3.56 o 
   2  -5   7       58.24       55.65      2.85 o 
   3  -5   7        0.51        1.98      2.89 o 
   4  -5   7      136.96      106.63     29.23 o 
   5  -5   7      159.86      148.94     13.94 o 
  -7  -4   7        9.10       28.15      8.56 o 
  -6  -4   7        8.89       15.46      3.36 o 
  -5  -4   7       12.56       12.01      2.88 o 
  -4  -4   7      638.73      618.93     13.12 o 
  -3  -4   7      184.49      182.46      4.97 o 
  -2  -4   7      155.23      154.46      3.86 o 
  -1  -4   7        2.10        4.43      1.07 o 
   0  -4   7      160.71      185.95      5.06 o 
   1  -4   7        0.05        0.50      1.26 o 
   2  -4   7       80.43       89.01      2.52 o 
   3  -4   7       19.10       18.36      3.82 o 
   4  -4   7      150.62      137.05      8.40 o 
   5  -4   7       19.97       22.60      7.34 o 
   6  -4   7      180.13      175.43     14.67 o 
  -7  -3   7        7.57        6.38      3.97 o 
  -6  -3   7        4.15       11.57      3.88 o 
  -5  -3   7       17.28       15.72      2.69 o 
  -4  -3   7      117.11      128.77      4.53 o 
  -3  -3   7      376.52      388.76      7.77 o 
  -2  -3   7      157.38      171.63      4.30 o 
  -1  -3   7      614.11      619.80     10.99 o 
   0  -3   7       83.27       84.29      2.57 o 
   1  -3   7        9.31        8.49      1.90 o 
   2  -3   7        1.89        0.60      0.78 o 
   3  -3   7      211.98      214.63      6.28 o 
   4  -3   7      456.60      451.35     12.38 o 
   5  -3   7       54.59       60.91     11.87 o 
   6  -3   7       49.60       43.66      9.14 o 
  -7  -2   7       15.56       21.93      4.69 o 
  -6  -2   7       85.21       74.75      6.02 o 
  -5  -2   7       53.56       45.52      3.37 o 
  -4  -2   7        1.44        1.21      1.06 o 
  -3  -2   7      393.06      408.07      8.40 o 
  -2  -2   7      630.82      654.59     11.36 o 
  -1  -2   7        0.67        0.19      0.60 o 
   0  -2   7      417.36      452.91      8.34 o 
   1  -2   7      874.94      931.84     24.65 o 
   2  -2   7      231.48      232.84      6.23 o 
   3  -2   7        0.01       -0.12      1.54 o 
   4  -2   7       91.04       88.03      5.74 o 
   5  -2   7       26.52       24.94      4.27 o 
   6  -2   7       73.89       90.18     12.18 o 
  -8  -1   7       39.85       52.74      6.38 o 
  -7  -1   7       36.16       42.36      5.36 o 
  -6  -1   7       33.16       26.61      5.74 o 
  -5  -1   7       19.84       18.83      3.07 o 
  -4  -1   7      263.93      251.36      5.27 o 
  -3  -1   7     1156.28     1139.52     18.53 o 
  -2  -1   7      301.22      295.81      5.83 o 
  -1  -1   7        1.93        2.20      0.82 o 
   0  -1   7      287.90      283.38      6.67 o 
   1  -1   7      395.13      443.02     10.14 o 
   2  -1   7      808.79      855.74     16.97 o 
   3  -1   7       79.77       84.65      5.17 o 
   4  -1   7      148.54      150.35      7.25 o 
   5  -1   7        0.57        4.64      3.41 o 
   6  -1   7       13.51        8.17      7.48 o 
  -8   0   7      152.71      159.71     12.60 o 
  -7   0   7      221.16      227.73     10.51 o 
  -6   0   7       42.88       32.35      4.40 o 
  -5   0   7      620.64      584.37     17.36 o 
  -4   0   7        4.98        6.31      0.98 o 
  -3   0   7      293.47      297.09      5.59 o 
  -2   0   7       96.14       95.57      3.45 o 
  -1   0   7       67.45       75.32      2.47 o 
   0   0   7      559.30      589.51     12.10 o 
   1   0   7      609.68      637.57     13.12 o 
   2   0   7       38.60       37.95      2.36 o 
   3   0   7      267.81      267.86      9.68 o 
   4   0   7        1.49        0.88      2.96 o 
   5   0   7        0.01        2.99      4.06 o 
   6   0   7       54.41       53.26      7.78 o 
  -8   1   7       62.03       69.70      6.92 o 
  -7   1   7      236.63      221.96     10.28 o 
  -6   1   7       13.03        9.43      3.43 o 
  -5   1   7      106.96       96.45      5.90 o 
  -4   1   7      869.93      843.20     22.51 o 
  -3   1   7     1117.51     1151.86     15.60 o 
  -2   1   7       64.20       73.39      2.33 o 
  -1   1   7       10.36        9.82      1.10 o 
   0   1   7      497.40      513.98      8.28 o 
   1   1   7       70.97       77.87      3.71 o 
   2   1   7      783.96      756.15     15.59 o 
   3   1   7       33.89       34.05      4.35 o 
   4   1   7        3.34        2.81      3.37 o 
   5   1   7        0.54        2.72      4.25 o 
  -8   2   7        1.43        3.47      4.10 o 
  -7   2   7       74.90       70.16     15.90 o 
  -6   2   7        9.14        4.70      3.20 o 
  -5   2   7      119.91       95.18     17.68 o 
  -4   2   7      216.41      212.31      6.04 o 
  -3   2   7      388.53      404.51      7.48 o 
  -2   2   7       93.50       94.54      3.08 o 
  -1   2   7        0.55       -1.27      1.27 o 
   0   2   7      233.31      235.06      4.39 o 
   1   2   7        5.12        3.26      1.08 o 
   2   2   7      252.42      243.76      6.92 o 
   3   2   7      370.65      333.01     11.97 o 
   4   2   7       20.23       15.75      7.23 o 
   5   2   7       73.93       78.57      8.91 o 
  -8   3   7        4.17        5.94      4.35 o 
  -7   3   7        0.71       -0.75      3.48 o 
  -6   3   7        4.93        4.90      3.36 o 
  -5   3   7      198.67      168.93      7.93 o 
  -4   3   7      462.43      450.71     11.18 o 
  -3   3   7       72.98       72.09      2.87 o 
  -2   3   7      156.06      153.85      4.44 o 
  -1   3   7        0.01       -1.38      1.38 o 
   0   3   7       37.98       41.83      2.38 o 
   1   3   7      163.29      159.12      4.74 o 
   2   3   7       18.77       19.39      3.89 o 
   3   3   7       60.22       50.37      5.52 o 
   4   3   7        0.55       -0.29      4.41 o 
  -8   4   7        0.44       -0.97      4.15 o 
  -7   4   7       83.51       98.49      7.43 o 
  -6   4   7       30.51       24.10      6.42 o 
  -5   4   7        0.49        3.80      4.56 o 
  -4   4   7       12.95       13.74      2.88 o 
  -3   4   7      429.16      430.86     11.06 o 
  -2   4   7      609.98      605.03     19.75 o 
  -1   4   7       97.35       93.37      4.20 o 
   0   4   7      290.08      292.55      6.21 o 
   1   4   7       23.12       25.98      3.03 o 
   2   4   7      206.89      205.14     11.56 o 
   3   4   7       31.42       24.84      5.90 o 
   4   4   7       40.26       29.86      9.32 o 
  -8   5   7       28.26       22.01      7.58 o 
  -7   5   7      128.57      130.53     12.10 o 
  -6   5   7        4.36       -0.36      5.07 o 
  -5   5   7        9.31        5.16      3.26 o 
  -4   5   7        0.79       -0.31      2.26 o 
  -3   5   7        5.67        3.86      2.04 o 
  -2   5   7      431.69      427.92     18.07 o 
  -1   5   7      346.83      337.85      8.88 o 
   0   5   7       58.55       56.54      4.06 o 
   1   5   7      118.65      112.50      6.78 o 
   2   5   7        9.37       -1.40      4.08 o 
   3   5   7       28.19       41.45     15.95 o 
  -8   6   7       88.24       64.39     10.39 o 
  -7   6   7      103.07       79.82     10.35 o 
  -6   6   7       14.89       16.52      6.47 o 
  -5   6   7        0.29       -2.44      5.06 o 
  -4   6   7      251.11      252.52      8.69 o 
  -3   6   7        0.12       -0.96      1.82 o 
  -2   6   7       64.42       73.18      4.26 o 
  -1   6   7       17.54       17.55      2.58 o 
   0   6   7       11.97        7.50      2.90 o 
   1   6   7       48.03       70.51      7.68 o 
   2   6   7        4.95        6.30      4.87 o 
  -7   7   7      374.91      404.88     22.57 o 
  -6   7   7      183.06      188.53     14.15 o 
  -5   7   7        0.91       -4.73      5.27 o 
  -4   7   7      113.86      122.53      8.48 o 
  -3   7   7       30.34       13.65      4.30 o 
  -2   7   7       58.72       55.75      4.53 o 
  -1   7   7       16.25       15.23      4.08 o 
   0   7   7       52.88       58.23      5.40 o 
   1   7   7       33.86       31.32      8.53 o 
  -6   8   7      241.09      222.34     15.99 o 
  -5   8   7       78.90       70.76      9.51 o 
  -4   8   7       75.29       75.30      8.35 o 
  -3   8   7        3.12       -0.27      3.39 o 
  -2   8   7        0.99        0.39      2.90 o 
  -1   8   7        9.51        7.84      3.75 o 
   0   8   7       87.48       95.83     22.16 o 
  -4   9   7        5.77        8.71      5.29 o 
  -3   9   7        5.68       -0.74      7.58 o 
   0 -11   8      186.01      204.97      9.11 o 
   1 -11   8      620.86      641.49     17.72 o 
   2 -11   8       46.66       50.55      5.29 o 
   3 -11   8      174.92      183.32     19.14 o 
  -2 -10   8      214.47      216.12      9.41 o 
  -1 -10   8      154.07      152.39     12.88 o 
   0 -10   8      321.84      332.02     11.20 o 
   1 -10   8      207.21      209.26      8.59 o 
   2 -10   8      105.99       95.00      6.06 o 
   3 -10   8      357.87      377.11     14.63 o 
   4 -10   8      306.03      294.26     19.22 o 
  -3  -9   8       27.17       28.25      4.58 o 
  -2  -9   8      401.88      404.85     11.29 o 
  -1  -9   8      161.27      167.16      6.76 o 
   0  -9   8      497.84      493.53     12.40 o 
   1  -9   8      498.76      487.02     15.22 o 
   2  -9   8      107.53      100.29      5.26 o 
   3  -9   8      365.98      397.45     16.73 o 
   4  -9   8      258.81      263.16     17.42 o 
   5  -9   8       64.07       76.97     10.63 o 
  -4  -8   8      218.36      235.25     10.40 o 
  -3  -8   8       84.29       89.12      5.29 o 
  -2  -8   8      782.18      789.32     17.35 o 
  -1  -8   8      172.00      173.13      7.36 o 
   0  -8   8     1565.54     1482.06     28.39 o 
   1  -8   8      611.47      607.85     15.51 o 
   2  -8   8       66.53       72.73      4.82 o 
   3  -8   8      847.83      872.02     21.52 o 
   4  -8   8      102.82      100.12     16.46 o 
   5  -8   8       18.75       31.77      8.10 o 
  -5  -7   8      152.56      161.90      8.27 o 
  -4  -7   8      110.82      105.56      7.73 o 
  -3  -7   8       80.79       83.85      4.88 o 
  -2  -7   8      565.58      552.83     14.84 o 
  -1  -7   8       83.88       89.03      4.51 o 
   0  -7   8      866.28      848.34     17.37 o 
   1  -7   8      733.48      706.68     15.02 o 
   2  -7   8      669.09      640.35     13.98 o 
   3  -7   8     1071.81     1056.15     24.58 o 
   4  -7   8      261.21      267.72     13.12 o 
   5  -7   8      463.31      496.22     25.16 o 
  -6  -6   8        2.04        0.25      5.83 o 
  -5  -6   8      520.05      528.23     14.98 o 
  -4  -6   8      407.20      396.65     10.40 o 
  -3  -6   8        6.22        6.95      2.39 o 
  -2  -6   8     1071.43     1062.69     21.30 o 
  -1  -6   8       71.31       81.24      3.97 o 
   0  -6   8      398.51      399.86      9.50 o 
   1  -6   8     1633.10     1614.78     29.60 o 
   2  -6   8      247.21      256.44      7.12 o 
   3  -6   8      695.51      697.68     17.21 o 
   4  -6   8      730.52      710.26     23.50 o 
   5  -6   8      645.58      637.71     22.40 o 
   6  -6   8      228.99      212.20     15.65 o 
  -6  -5   8       61.88       60.57      9.11 o 
  -5  -5   8     1009.34     1046.94     24.13 o 
  -4  -5   8      283.48      267.27      7.67 o 
  -3  -5   8      157.96      161.92      5.54 o 
  -2  -5   8     2274.59     2188.87     38.81 o 
  -1  -5   8      161.84      155.73      5.03 o 
   0  -5   8      737.17      694.49     18.59 o 
   1  -5   8      944.56      931.28     22.79 o 
   2  -5   8        2.95        3.24      1.61 o 
   3  -5   8     1267.63     1217.29     27.61 o 
   4  -5   8      433.40      420.00     21.21 o 
   5  -5   8      915.02      977.19     46.97 o 
  -7  -4   8      318.90      324.02     13.82 o 
  -6  -4   8       33.84       22.71      4.86 o 
  -5  -4   8      308.00      310.59      9.76 o 
  -4  -4   8      394.58      394.59      9.46 o 
  -3  -4   8      143.57      150.03      4.97 o 
  -2  -4   8      883.27      892.83     15.54 o 
  -1  -4   8      459.73      450.18      9.95 o 
   0  -4   8     1056.52     1010.31     18.87 o 
   1  -4   8      362.18      335.82      7.24 o 
   2  -4   8        3.53        2.69      1.37 o 
   3  -4   8     1617.14     1549.15     33.68 o 
   4  -4   8      191.55      194.68      7.60 o 
   5  -4   8     1247.32     1313.04     39.52 o 
   6  -4   8      376.22      399.65     23.56 o 
  -7  -3   8      567.24      593.35     19.97 o 
  -6  -3   8      188.11      177.89     15.53 o 
  -5  -3   8      516.47      570.31     20.97 o 
  -4  -3   8      614.14      609.12     12.62 o 
  -3  -3   8       18.26       18.54      1.79 o 
  -2  -3   8     1783.19     1752.09     28.24 o 
  -1  -3   8     1259.73     1248.27     22.52 o 
   0  -3   8     1654.21     1639.69     26.34 o 
   1  -3   8      561.25      623.66     18.11 o 
   2  -3   8        8.28       10.83      2.60 o 
   3  -3   8     1778.16     1796.54     33.86 o 
   4  -3   8       13.62       10.70      3.25 o 
   5  -3   8      175.99      205.18     14.70 o 
   6  -3   8      193.84      219.97     17.22 o 
  -7  -2   8      940.26      954.48     27.93 o 
  -6  -2   8      544.12      520.01     56.71 o 
  -5  -2   8      656.25      671.63     15.70 o 
  -4  -2   8      478.42      470.11      9.94 o 
  -3  -2   8      265.73      272.24      5.82 o 
  -2  -2   8     2329.94     2312.78     36.38 o 
  -1  -2   8      276.48      283.69      5.21 o 
   0  -2   8     1715.39     1699.58     31.24 o 
   1  -2   8      622.38      674.91     15.09 o 
   2  -2   8       63.36       67.35      5.94 o 
   3  -2   8     2938.40     3058.09     55.34 o 
   4  -2   8       23.09       24.94      4.78 o 
   5  -2   8      106.86      111.64      8.60 o 
   6  -2   8      228.97      256.51     19.03 o 
  -8  -1   8      276.64      286.82     33.23 o 
  -7  -1   8      535.88      517.11     17.62 o 
  -6  -1   8      522.58      501.28     27.07 o 
  -5  -1   8      709.47      659.99     19.38 o 
  -4  -1   8      634.37      624.51     10.89 o 
  -3  -1   8      133.06      136.61      3.56 o 
  -2  -1   8     1911.56     1838.38     29.11 o 
  -1  -1   8       23.67       22.91      1.44 o 
   0  -1   8      560.07      512.98     11.02 o 
   1  -1   8      610.81      621.22     15.24 o 
   2  -1   8      665.70      684.34     16.15 o 
   3  -1   8     2050.41     2167.90     48.90 o 
   4  -1   8       63.98       67.85      5.70 o 
   5  -1   8      535.17      559.49     21.09 o 
  -8   0   8      456.41      431.22     23.89 o 
  -7   0   8      736.76      761.49     23.19 o 
  -6   0   8      489.13      480.56     20.75 o 
  -5   0   8     1176.92     1185.08     31.13 o 
  -4   0   8     1097.16     1076.85     22.14 o 
  -3   0   8      859.94      912.45     15.20 o 
  -2   0   8     5494.26     5545.06     84.44 o 
  -1   0   8       18.69       21.64      1.56 o 
   0   0   8      186.48      175.12      5.22 o 
   1   0   8      803.42      838.63     16.85 o 
   2   0   8      274.44      284.22      9.75 o 
   3   0   8      626.53      627.36     17.74 o 
   4   0   8      195.81      199.39      9.19 o 
   5   0   8      254.67      249.19     13.22 o 
  -8   1   8      760.39      756.12     35.27 o 
  -7   1   8      488.97      457.28     16.11 o 
  -6   1   8      126.37      118.98      7.15 o 
  -5   1   8     1340.08     1357.84     34.98 o 
  -4   1   8     1285.50     1252.23     31.92 o 
  -3   1   8     1890.39     1981.66     28.21 o 
  -2   1   8     3958.78     4054.37    100.12 o 
  -1   1   8       54.40       53.33      2.41 o 
   0   1   8      945.76      964.96     19.32 o 
   1   1   8      578.72      582.02     11.07 o 
   2   1   8      102.13       96.94      6.36 o 
   3   1   8      536.78      531.88     16.12 o 
   4   1   8      121.84      126.80     13.64 o 
   5   1   8      291.19      295.70     19.42 o 
  -8   2   8      434.61      473.58     22.26 o 
  -7   2   8      428.96      410.29     15.09 o 
  -6   2   8       35.94       36.01      4.73 o 
  -5   2   8      514.40      507.05     15.89 o 
  -4   2   8      407.76      394.86     10.04 o 
  -3   2   8     1052.64     1027.99     19.32 o 
  -2   2   8     1733.68     1718.44     39.64 o 
  -1   2   8      596.12      580.56     12.46 o 
   0   2   8     1889.33     1899.32     30.08 o 
   1   2   8      330.31      334.19     11.58 o 
   2   2   8      391.04      360.45     12.20 o 
   3   2   8      518.62      539.99     17.43 o 
   4   2   8       57.65       57.20      7.62 o 
  -8   3   8      539.21      607.55     20.63 o 
  -7   3   8      894.72      883.27     26.07 o 
  -6   3   8       51.29       59.63      6.56 o 
  -5   3   8      999.39     1025.47     27.83 o 
  -4   3   8      587.76      624.12     24.01 o 
  -3   3   8     1235.03     1197.80     22.50 o 
  -2   3   8      842.12      855.78     17.27 o 
  -1   3   8      550.80      540.01     12.01 o 
   0   3   8     1701.13     1717.46     28.21 o 
   1   3   8      447.44      451.78     13.98 o 
   2   3   8      347.40      331.51     12.04 o 
   3   3   8      462.91      474.51     19.08 o 
   4   3   8        4.80        5.44      5.02 o 
  -8   4   8      213.03      220.98     11.47 o 
  -7   4   8      684.65      731.74     22.78 o 
  -6   4   8      123.80      111.48     10.69 o 
  -5   4   8     1824.61     1806.73     64.79 o 
  -4   4   8      231.66      239.43      9.42 o 
  -3   4   8      712.06      695.21     16.56 o 
  -2   4   8      354.16      360.43     10.27 o 
  -1   4   8      192.26      190.06      6.20 o 
   0   4   8     1079.77     1099.61     22.37 o 
   1   4   8      347.76      358.79     14.35 o 
   2   4   8      466.23      480.52     27.77 o 
   3   4   8      783.15      827.03     35.86 o 
  -7   5   8      290.72      295.34     18.24 o 
  -6   5   8        6.96       -2.08      5.29 o 
  -5   5   8     1263.19     1177.22     45.16 o 
  -4   5   8       42.10       32.14      6.44 o 
  -3   5   8      809.75      798.89     20.19 o 
  -2   5   8      504.84      519.35     17.63 o 
  -1   5   8       40.55       45.14      3.13 o 
   0   5   8      370.35      370.11     12.65 o 
   1   5   8      319.54      338.21     12.57 o 
   2   5   8      425.85      439.40     45.64 o 
  -7   6   8      130.11      104.59     11.74 o 
  -6   6   8       15.07       14.81      6.62 o 
  -5   6   8     1491.23     1476.33     55.06 o 
  -4   6   8      202.39      188.76     13.08 o 
  -3   6   8     1050.47     1024.55     25.25 o 
  -2   6   8      683.11      712.78     15.97 o 
  -1   6   8       50.45       47.49      4.23 o 
   0   6   8      282.61      274.90     13.23 o 
   1   6   8      246.31      263.02     16.79 o 
  -7   7   8      172.52      194.16     15.98 o 
  -6   7   8        2.94       -5.60      5.60 o 
  -5   7   8      494.61      514.74     24.99 o 
  -4   7   8       32.78       25.19      5.53 o 
  -3   7   8      421.92      436.30     31.68 o 
  -2   7   8      436.65      451.87     25.13 o 
  -1   7   8       80.49       79.27      7.80 o 
   0   7   8      457.34      496.70     19.84 o 
  -5   8   8      250.42      255.27     18.63 o 
  -4   8   8       36.08       33.72      6.15 o 
  -3   8   8      148.87      125.19     16.07 o 
  -2   8   8      111.32      100.98     15.78 o 
   1 -11   9       12.13        6.42      6.89 o 
  -2 -10   9        0.38       -2.61      3.40 o 
  -1 -10   9       61.78       70.72      5.91 o 
   0 -10   9        9.34        5.04      3.36 o 
   1 -10   9       53.98       45.77      4.84 o 
   2 -10   9       16.04       15.80      3.80 o 
   3 -10   9       12.25        7.90      4.74 o 
   4 -10   9        3.71        1.29      6.98 o 
  -3  -9   9        1.01       -0.19      3.39 o 
  -2  -9   9       13.18       13.02      3.39 o 
  -1  -9   9        2.81        4.34      2.74 o 
   0  -9   9      114.64      105.57      7.15 o 
   1  -9   9       80.47       73.32      4.75 o 
   2  -9   9        1.86        1.58      2.81 o 
   3  -9   9       18.15       17.22     12.80 o 
   4  -9   9        7.25        4.42      6.14 o 
  -4  -8   9      135.38      126.13      7.43 o 
  -3  -8   9        2.81        4.17      2.85 o 
  -2  -8   9       65.34       61.36      4.45 o 
  -1  -8   9        6.09        5.39      2.51 o 
   0  -8   9       24.12       29.19      4.24 o 
   1  -8   9      346.20      344.77      9.37 o 
   2  -8   9       39.41       39.64      3.64 o 
   3  -8   9       33.56       40.18      5.27 o 
   4  -8   9      201.18      198.42     15.00 o 
   5  -8   9       96.03       72.45     10.52 o 
  -5  -7   9        8.87        5.20      4.41 o 
  -4  -7   9      233.94      245.41     12.02 o 
  -3  -7   9       15.24       11.44      2.95 o 
  -2  -7   9        1.45        0.98      2.21 o 
  -1  -7   9      108.29      107.47      7.54 o 
   0  -7   9      302.14      290.29      9.94 o 
   1  -7   9       43.83       36.68      3.22 o 
   2  -7   9       31.13       32.22      3.12 o 
   3  -7   9       49.81       43.63      5.81 o 
   4  -7   9      212.06      219.16     10.38 o 
   5  -7   9      101.54      105.18     11.73 o 
  -5  -6   9        4.35        1.29      3.19 o 
  -4  -6   9       92.27      101.64      6.05 o 
  -3  -6   9        7.91        8.50      2.54 o 
  -2  -6   9        7.71        8.19      2.31 o 
  -1  -6   9       64.95       63.28      3.69 o 
   0  -6   9      328.22      312.26      8.07 o 
   1  -6   9       83.69       80.90      3.97 o 
   2  -6   9       13.98       11.20      2.94 o 
   3  -6   9      236.79      223.90      8.47 o 
   4  -6   9       89.88       95.24      7.23 o 
   5  -6   9       43.09       53.78      9.20 o 
  -6  -5   9        5.48        4.41      4.24 o 
  -5  -5   9       79.36       74.86      5.30 o 
  -4  -5   9        1.86       -0.35      2.40 o 
  -3  -5   9       19.06       23.29      2.70 o 
  -2  -5   9       14.37       10.60      2.23 o 
  -1  -5   9      584.72      590.41     12.53 o 
   0  -5   9        0.08       -0.53      1.56 o 
   1  -5   9      186.22      181.61      5.42 o 
   2  -5   9       17.31       15.23      2.99 o 
   3  -5   9        7.60        6.81      3.17 o 
   4  -5   9      236.12      237.04      8.80 o 
   5  -5   9      113.95      120.69     12.33 o 
  -7  -4   9       64.83       71.75     10.28 o 
  -6  -4   9        0.23       -3.61      3.61 o 
  -5  -4   9      119.59      113.74      5.81 o 
  -4  -4   9        4.07        4.83      2.05 o 
  -3  -4   9       56.76       69.24      3.56 o 
  -2  -4   9       97.80       88.98      3.81 o 
  -1  -4   9       10.91        9.72      1.52 o 
   0  -4   9      191.05      195.28      4.60 o 
   1  -4   9      391.82      402.12      7.85 o 
   2  -4   9        5.58        7.68      1.96 o 
   3  -4   9       10.27       10.35      2.86 o 
   4  -4   9       28.28       30.15      5.58 o 
   5  -4   9      145.12      134.14     13.46 o 
  -7  -3   9       48.90       70.28     15.48 o 
  -6  -3   9        7.66       12.30      4.32 o 
  -5  -3   9        4.09       -0.58      3.00 o 
  -4  -3   9        0.04       -1.07      1.50 o 
  -3  -3   9      135.15      136.48      4.08 o 
  -2  -3   9      411.09      407.35      8.20 o 
  -1  -3   9      100.29      100.45      3.25 o 
   0  -3   9        8.42        8.24      1.25 o 
   1  -3   9      303.66      306.79     10.30 o 
   2  -3   9      378.37      406.12      9.81 o 
   3  -3   9        4.32        2.41      2.04 o 
   4  -3   9       87.08       88.34      6.28 o 
   5  -3   9       10.02        4.90      6.41 o 
  -7  -2   9       16.86       27.41      5.36 o 
  -6  -2   9        2.80        4.92      3.56 o 
  -5  -2   9       31.25       30.27      4.37 o 
  -4  -2   9      175.95      179.06      5.14 o 
  -3  -2   9      100.47      106.93      3.43 o 
  -2  -2   9       23.70       30.23      2.00 o 
  -1  -2   9       22.80       28.95      1.72 o 
   0  -2   9      114.24      103.80      4.61 o 
   1  -2   9      225.31      204.11      6.03 o 
   2  -2   9       27.03       26.20      2.63 o 
   3  -2   9        1.19        3.04      2.92 o 
   4  -2   9       40.17       36.91      6.15 o 
   5  -2   9        5.97        9.18      4.56 o 
  -8  -1   9       75.51       59.69      9.46 o 
  -7  -1   9       20.05       27.23      5.13 o 
  -6  -1   9      113.64      123.48      7.64 o 
  -5  -1   9        1.04       -0.86      2.69 o 
  -4  -1   9      612.17      590.32     16.92 o 
  -3  -1   9      898.70      927.62     15.74 o 
  -2  -1   9        1.55        1.55      1.19 o 
  -1  -1   9        2.69        1.90      0.96 o 
   0  -1   9      426.94      421.07      9.68 o 
   1  -1   9      134.25      137.69      8.60 o 
   2  -1   9      411.29      427.74     11.39 o 
   3  -1   9      180.01      174.26      8.06 o 
   4  -1   9       33.04       41.13      6.12 o 
   5  -1   9        2.30        6.51      4.80 o 
  -8   0   9        2.01        2.23      4.23 o 
  -7   0   9        0.01       -0.83      3.60 o 
  -6   0   9        0.34        5.50      6.51 o 
  -5   0   9        2.90       -0.11      2.77 o 
  -4   0   9       76.97       81.02      5.41 o 
  -3   0   9     1133.09     1153.34     19.07 o 
  -2   0   9      276.37      269.19      6.60 o 
  -1   0   9       15.22       19.16      1.62 o 
   0   0   9       93.65      101.21      4.12 o 
   1   0   9        3.02        3.07      1.80 o 
   2   0   9      304.75      284.32     10.12 o 
   3   0   9       14.42       16.48      3.90 o 
   4   0   9       47.68       47.63      6.70 o 
   5   0   9       35.83       49.83      7.54 o 
  -8   1   9       77.93       72.24     17.30 o 
  -7   1   9       32.75       33.69      5.45 o 
  -6   1   9      155.48      158.36      9.97 o 
  -5   1   9      264.51      241.75      9.77 o 
  -4   1   9      266.80      269.53     10.56 o 
  -3   1   9      336.95      346.48      6.95 o 
  -2   1   9      183.85      170.98      5.10 o 
  -1   1   9       26.02       28.54      2.60 o 
   0   1   9        1.77        4.46      1.85 o 
   1   1   9        5.50        4.31      2.76 o 
   2   1   9       22.50       21.98      4.03 o 
   3   1   9        6.01        7.09      3.73 o 
   4   1   9        0.64        1.62      4.53 o 
  -8   2   9      113.96      104.49     15.22 o 
  -7   2   9      268.35      305.02     12.79 o 
  -6   2   9      259.18      252.63     17.67 o 
  -5   2   9      114.19      117.73      7.03 o 
  -4   2   9      188.32      196.62      8.40 o 
  -3   2   9      788.86      784.95     20.82 o 
  -2   2   9      144.54      127.61      6.87 o 
  -1   2   9       11.81        8.36      2.15 o 
   0   2   9       67.23       72.94      3.93 o 
   1   2   9       12.08       10.97      5.09 o 
   2   2   9      354.10      331.29     11.97 o 
   3   2   9        1.75        0.47      4.30 o 
   4   2   9       35.27       34.10      6.93 o 
  -8   3   9       53.76       58.57     11.09 o 
  -7   3   9      185.03      199.74     26.36 o 
  -6   3   9      130.71      109.19     12.65 o 
  -5   3   9       99.46       76.04      8.81 o 
  -4   3   9       81.13       86.37      8.56 o 
  -3   3   9       50.61       56.28      3.42 o 
  -2   3   9      370.39      350.64      9.58 o 
  -1   3   9       84.05       76.71      5.35 o 
   0   3   9       25.41       23.82      3.93 o 
   1   3   9       17.57       20.56      4.11 o 
   2   3   9       50.91       51.28      6.93 o 
   3   3   9       40.09       34.81      6.67 o 
  -8   4   9      103.00      117.75     13.14 o 
  -7   4   9       48.21       35.63      8.21 o 
  -6   4   9        0.02       -0.98      5.29 o 
  -5   4   9       40.23       30.14      6.95 o 
  -4   4   9      373.14      362.64     18.24 o 
  -3   4   9       17.65       17.11      3.47 o 
  -2   4   9      132.97      131.40     14.45 o 
  -1   4   9       17.69       16.60      2.40 o 
   0   4   9        2.48        2.11      3.26 o 
   1   4   9       97.46      102.23     16.32 o 
   2   4   9       19.50       20.54      5.82 o 
  -7   5   9      117.04      112.58     12.05 o 
  -6   5   9      101.34      102.06     11.29 o 
  -5   5   9        5.94        8.52      6.20 o 
  -4   5   9       46.50       52.94      7.90 o 
  -3   5   9      248.53      242.89      9.72 o 
  -2   5   9      155.14      165.83      6.12 o 
  -1   5   9        0.01       -2.76      3.02 o 
   0   5   9      326.53      344.30     14.04 o 
   1   5   9       51.67       66.92      7.79 o 
  -7   6   9       12.30        9.74      7.15 o 
  -6   6   9      120.95      133.04     12.91 o 
  -5   6   9        0.44        0.92      5.74 o 
  -4   6   9       17.22       10.61      4.76 o 
  -3   6   9        9.33        8.87      3.49 o 
  -2   6   9       43.52       46.75      5.91 o 
  -1   6   9        8.48        5.51      3.69 o 
   0   6   9       16.52       16.95      5.37 o 
  -6   7   9        3.54       -5.93      5.93 o 
  -5   7   9        1.97       -1.60      4.58 o 
  -4   7   9       14.88       16.09      5.08 o 
  -3   7   9        4.79        5.19      4.39 o 
  -2   7   9       10.79       11.52      5.48 o 
  -1   7   9       44.70       39.01      6.64 o 
  -1 -10  10      240.82      249.24     11.13 o 
   0 -10  10      238.59      253.75      9.75 o 
   1 -10  10       21.10       18.74      3.89 o 
   2 -10  10      260.33      286.90     13.30 o 
   3 -10  10       65.05       66.73      7.63 o 
  -3  -9  10      215.77      241.77     10.05 o 
  -2  -9  10      151.91      145.68     15.55 o 
  -1  -9  10      439.77      438.77     11.74 o 
   0  -9  10      437.82      456.21     13.27 o 
   1  -9  10      105.11       88.70      5.60 o 
   2  -9  10      193.49      212.05     11.34 o 
   3  -9  10       19.34       19.32      5.26 o 
   4  -9  10      122.08      119.94     17.81 o 
  -4  -8  10       69.99       73.94      6.26 o 
  -3  -8  10      284.48      291.80      9.26 o 
  -2  -8  10      220.62      232.06      9.04 o 
  -1  -8  10      795.10      758.73     16.70 o 
   0  -8  10      469.06      433.73     11.25 o 
   1  -8  10        2.69        4.45      2.46 o 
   2  -8  10     1000.20     1000.16     24.83 o 
   3  -8  10      363.58      344.57     13.89 o 
   4  -8  10       93.94       74.18     15.22 o 
  -5  -7  10       16.23       10.61      5.96 o 
  -4  -7  10      243.54      249.78      9.64 o 
  -3  -7  10      469.34      487.80     12.26 o 
  -2  -7  10      105.49      109.25      6.29 o 
  -1  -7  10      763.77      764.15     16.35 o 
   0  -7  10      160.79      165.01      5.95 o 
   1  -7  10      101.29       94.67      5.86 o 
   2  -7  10     2194.63     2187.09     47.38 o 
   3  -7  10      183.47      176.69      7.95 o 
   4  -7  10      251.64      261.65     11.56 o 
   5  -7  10      365.24      385.66     22.45 o 
  -5  -6  10      213.45      236.82      9.42 o 
  -4  -6  10      316.10      329.53     10.84 o 
  -3  -6  10      881.26      874.77     18.30 o 
  -2  -6  10      564.48      558.91     12.69 o 
  -1  -6  10      808.92      822.47     16.90 o 
   0  -6  10      279.18      273.79      7.51 o 
   1  -6  10      194.29      190.63      7.71 o 
   2  -6  10      791.96      758.17     19.26 o 
   3  -6  10      126.88      115.24     11.09 o 
   4  -6  10      669.37      629.58     25.05 o 
   5  -6  10      148.06      140.67     13.71 o 
  -6  -5  10      505.62      570.72     20.00 o 
  -5  -5  10       25.48       16.84      3.80 o 
  -4  -5  10       99.00       96.63      5.56 o 
  -3  -5  10     2258.44     2260.57     40.72 o 
  -2  -5  10      388.16      382.43      9.39 o 
  -1  -5  10      527.96      533.41     11.73 o 
   0  -5  10      566.16      556.87     11.93 o 
   1  -5  10      381.58      353.86     10.77 o 
   2  -5  10      951.79      900.66     21.76 o 
   3  -5  10      258.17      248.98      9.01 o 
   4  -5  10      700.11      704.00     32.30 o 
   5  -5  10      285.37      265.96     18.04 o 
  -6  -4  10      282.65      321.88     13.67 o 
  -5  -4  10       32.46       26.97      4.77 o 
  -4  -4  10      259.50      288.97      9.18 o 
  -3  -4  10     1556.34     1582.58     29.13 o 
  -2  -4  10       22.03       25.06      2.50 o 
  -1  -4  10     1651.50     1636.55     26.81 o 
   0  -4  10      855.47      839.97     16.30 o 
   1  -4  10      865.81      817.34     19.68 o 
   2  -4  10      952.51      903.06     22.52 o 
   3  -4  10       28.20       28.58      3.70 o 
   4  -4  10      746.28      694.59     32.61 o 
   5  -4  10      204.76      202.49     16.38 o 
  -7  -3  10      107.33       99.60      8.31 o 
  -6  -3  10      446.64      477.76     38.23 o 
  -5  -3  10      268.40      261.26     10.99 o 
  -4  -3  10      237.82      245.49      7.91 o 
  -3  -3  10     1213.57     1215.41     44.97 o 
  -2  -3  10      125.89      120.97      4.34 o 
  -1  -3  10     2318.22     2295.56     36.44 o 
   0  -3  10      305.09      324.06      8.19 o 
   1  -3  10      911.95      911.05     26.42 o 
   2  -3  10     1173.63     1202.74     23.89 o 
   3  -3  10      135.16      128.28      6.85 o 
   4  -3  10      394.82      407.52     23.08 o 
   5  -3  10       11.41       21.56      8.13 o 
  -7  -2  10       29.32       25.21      5.39 o 
  -6  -2  10      229.81      222.89     10.65 o 
  -5  -2  10      309.78      304.57     39.99 o 
  -4  -2  10      323.52      333.15      9.30 o 
  -3  -2  10     1059.79     1046.16     19.70 o 
  -2  -2  10      108.08      102.14      5.83 o 
  -1  -2  10     1669.32     1626.34     48.26 o 
   0  -2  10      156.42      158.26      6.33 o 
   1  -2  10      900.76      865.56     20.45 o 
   2  -2  10     2356.72     2462.25     45.43 o 
   3  -2  10      407.69      422.70     16.47 o 
   5  -2  10      343.83      362.68     16.36 o 
  -7  -1  10       14.89       20.43      4.83 o 
  -6  -1  10      510.77      525.95     17.54 o 
  -5  -1  10      391.99      375.25     13.29 o 
  -4  -1  10      349.94      354.75     12.21 o 
  -3  -1  10      922.99      951.52     22.64 o 
  -2  -1  10        5.46        7.66      1.68 o 
  -1  -1  10     1918.14     1772.26     63.35 o 
   0  -1  10        4.98        3.67      1.91 o 
   1  -1  10      356.08      372.44      9.28 o 
   2  -1  10     1618.12     1673.98     51.87 o 
   3  -1  10      136.97      135.20     12.77 o 
   4  -1  10      548.44      590.38     21.71 o 
  -7   0  10      100.41       87.36      7.25 o 
  -6   0  10      661.37      665.97     20.63 o 
  -5   0  10      242.59      242.34     10.09 o 
  -4   0  10      618.03      641.04     19.89 o 
  -3   0  10     2382.95     2421.20     42.03 o 
  -2   0  10      107.50      113.58      6.99 o 
  -1   0  10      674.71      678.53     14.47 o 
   0   0  10       38.82       45.57      3.19 o 
   1   0  10      490.79      468.92     13.96 o 
   2   0  10      428.04      441.22     13.98 o 
   3   0  10        8.50        8.41      4.41 o 
   4   0  10      388.19      374.29     20.31 o 
  -8   1  10      203.10      196.03     10.88 o 
  -7   1  10       12.05       11.56      4.32 o 
  -6   1  10      594.14      629.50     24.08 o 
  -5   1  10       72.68       62.64      9.63 o 
  -4   1  10      345.33      351.07     12.07 o 
  -3   1  10     1186.75     1213.62     26.02 o 
  -2   1  10       31.36       29.77      2.72 o 
  -1   1  10      764.01      750.66     15.83 o 
   0   1  10      858.67      844.77     17.58 o 
   1   1  10      480.07      474.53     15.04 o 
   2   1  10      234.22      265.11     13.92 o 
   3   1  10       18.10       15.60      6.50 o 
   4   1  10      456.89      486.55     29.72 o 
  -8   2  10      332.99      336.82     14.55 o 
  -7   2  10      160.98      168.44      9.50 o 
  -6   2  10      814.55      803.49     39.40 o 
  -5   2  10       28.83       24.51      4.27 o 
  -4   2  10      448.90      476.71     22.12 o 
  -3   2  10      557.73      558.60     17.44 o 
  -2   2  10      108.29       93.12      4.30 o 
  -1   2  10      777.83      807.05     19.01 o 
   0   2  10      633.71      613.32     17.14 o 
   1   2  10      368.53      345.98     12.08 o 
   2   2  10      380.06      398.24     20.13 o 
   3   2  10        4.72        2.60      4.63 o 
  -7   3  10      233.03      223.14     20.68 o 
  -6   3  10     1022.12     1048.18     42.43 o 
  -5   3  10      468.16      494.87     23.61 o 
  -4   3  10     1233.06     1257.62     47.21 o 
  -3   3  10      119.45      120.07      6.04 o 
  -2   3  10       23.28       19.09      2.99 o 
  -1   3  10      648.57      663.07     17.25 o 
   0   3  10      425.23      409.88     13.32 o 
   1   3  10      280.26      291.62     11.40 o 
   2   3  10      365.04      381.01     18.23 o 
  -7   4  10      133.41      131.32     13.28 o 
  -6   4  10      856.22      951.63     39.68 o 
  -5   4  10      354.25      336.83     18.71 o 
  -4   4  10      711.75      716.82     30.28 o 
  -3   4  10       18.71       21.44      3.86 o 
  -2   4  10      155.26      133.78      9.75 o 
  -1   4  10      772.20      820.13     22.61 o 
   0   4  10      113.87      126.25      7.54 o 
   1   4  10       86.34       94.45      8.77 o 
   2   4  10      607.69      643.82     24.20 o 
  -7   5  10       81.89       79.70     11.25 o 
  -6   5  10      680.26      683.31     31.18 o 
  -5   5  10      272.57      270.31     16.91 o 
  -4   5  10      855.71      838.73     47.58 o 
  -3   5  10      375.98      384.01     38.04 o 
  -2   5  10      275.99      290.51     14.38 o 
  -1   5  10      495.68      521.80     24.42 o 
   0   5  10       29.17       24.53      5.94 o 
   1   5  10       62.26       66.47      8.19 o 
  -5   6  10       91.18       86.94     10.30 o 
  -4   6  10      394.49      371.82     37.24 o 
  -3   6  10      384.04      391.24     43.81 o 
  -2   6  10      267.34      257.74     14.06 o 
  -1   6  10      607.24      624.64     30.68 o 
  -5   7  10       18.09       22.41      7.57 o 
  -4   7  10      113.50       99.48      8.74 o 
  -3   7  10      316.49      307.55     23.84 o 
   0 -10  11       18.09       21.09      5.46 o 
   1 -10  11       15.99       15.62      5.19 o 
  -2  -9  11       21.31       16.58      4.10 o 
  -1  -9  11      137.27      151.99     10.53 o 
   0  -9  11       48.70       44.22      7.90 o 
   1  -9  11       25.17       22.83      5.24 o 
   2  -9  11       11.08        9.04      4.67 o 
   3  -9  11       18.72       11.65      4.85 o 
  -3  -8  11       12.82       13.98      3.92 o 
  -2  -8  11        2.29        4.24      2.73 o 
  -1  -8  11       80.45       84.96      4.97 o 
   0  -8  11      145.63      147.30      7.56 o 
   1  -8  11      103.11      113.01     11.10 o 
   2  -8  11        3.06        5.01      4.17 o 
   3  -8  11       14.75       12.37      4.55 o 
   4  -8  11       84.05       76.95      7.26 o 
  -4  -7  11        1.60        1.06      3.31 o 
  -3  -7  11        0.00        3.70      3.08 o 
  -2  -7  11       42.28       39.25      3.81 o 
  -1  -7  11      250.80      246.95      7.66 o 
   0  -7  11       89.13       88.09      5.88 o 
   1  -7  11      261.13      254.30     10.24 o 
   2  -7  11       89.05       75.96      5.11 o 
   3  -7  11        1.72       -2.31      3.53 o 
   4  -7  11       64.20       65.78      7.20 o 
  -5  -6  11       84.35       89.07      7.89 o 
  -4  -6  11       86.06       88.95      7.77 o 
  -3  -6  11        5.89        8.70      2.65 o 
  -2  -6  11      204.83      205.71      7.81 o 
  -1  -6  11       83.17       91.11      6.98 o 
   0  -6  11      678.59      654.61     17.19 o 
   1  -6  11       96.35       93.64      5.19 o 
   2  -6  11       63.60       70.41      5.69 o 
   3  -6  11        4.43        6.81      3.87 o 
   4  -6  11       11.02        5.12      6.10 o 
  -6  -5  11        5.90        5.72      4.68 o 
  -5  -5  11       43.77       60.51      7.55 o 
  -4  -5  11       89.62       96.46     10.29 o 
  -3  -5  11       12.47       10.13      2.52 o 
  -2  -5  11      254.14      257.81      7.36 o 
  -1  -5  11        0.08       -0.86      1.83 o 
   0  -5  11      491.02      450.96     12.87 o 
   1  -5  11      133.39      135.46      7.73 o 
   2  -5  11        9.53        3.98      2.86 o 
   3  -5  11       12.74       12.79      3.82 o 
   4  -5  11       21.32       26.42      7.57 o 
  -6  -4  11        2.97        5.28      4.38 o 
  -5  -4  11       89.83      101.51      7.67 o 
  -4  -4  11      131.29      146.42      6.36 o 
  -3  -4  11       78.40       78.16      4.04 o 
  -2  -4  11       60.39       67.14      3.65 o 
  -1  -4  11      151.94      165.97      5.29 o 
   0  -4  11      126.94      114.79      5.71 o 
   1  -4  11      165.57      165.64      6.96 o 
   2  -4  11       30.41       25.31      3.57 o 
   3  -4  11       24.60       14.18      7.66 o 
   4  -4  11       64.36       84.58     11.62 o 
  -6  -3  11        7.79       12.56      4.54 o 
  -5  -3  11       74.91       81.68      6.70 o 
  -4  -3  11       57.22       59.89      5.35 o 
  -3  -3  11       75.73       76.19      6.02 o 
  -2  -3  11       40.43       44.38      2.94 o 
  -1  -3  11        0.10        0.54      1.79 o 
   0  -3  11      282.99      288.55      7.79 o 
   1  -3  11      255.55      250.50      8.35 o 
   2  -3  11      169.48      157.58      8.97 o 
   3  -3  11      186.50      187.25     14.69 o 
   4  -3  11       95.47       84.66     11.51 o 
  -7  -2  11        1.08        1.50      4.13 o 
  -6  -2  11       25.30       17.86      4.63 o 
  -5  -2  11        0.13        0.93      3.18 o 
  -4  -2  11        5.57        3.04      2.91 o 
  -3  -2  11      278.02      258.81      6.89 o 
  -2  -2  11        1.47        0.47      1.48 o 
  -1  -2  11        0.24        1.04      1.84 o 
   0  -2  11       17.80       18.45      2.95 o 
   1  -2  11       98.68       90.00      4.42 o 
   2  -2  11      119.99      123.80      6.76 o 
   3  -2  11       31.27       38.78     11.01 o 
   4  -2  11       88.83       91.89     12.33 o 
  -7  -1  11       34.66       32.55      5.68 o 
  -6  -1  11      193.93      199.94     10.00 o 
  -5  -1  11        4.62        1.62      3.34 o 
  -4  -1  11      317.86      283.65     10.75 o 
  -3  -1  11       89.85       93.66      3.98 o 
  -2  -1  11        0.00        0.38      1.45 o 
  -1  -1  11       48.16       44.16      3.84 o 
   0  -1  11       10.52       11.16      2.41 o 
   1  -1  11       14.04       16.51      3.51 o 
   2  -1  11       24.39       15.75      4.10 o 
   3  -1  11       43.33       59.78     11.04 o 
   4  -1  11        0.97        4.05      4.70 o 
  -7   0  11      161.67      189.95     25.94 o 
  -6   0  11       14.70       13.46      4.17 o 
  -5   0  11        2.75        3.16      3.20 o 
  -4   0  11      652.76      647.32     19.03 o 
  -3   0  11      453.96      466.00     10.16 o 
  -2   0  11        0.51       -1.11      1.80 o 
  -1   0  11        5.98        6.29      2.20 o 
   0   0  11      116.52      115.36      4.91 o 
   1   0  11        0.25        1.72      2.85 o 
   2   0  11        5.45        7.57      3.56 o 
   3   0  11      118.99      113.45      9.09 o 
  -7   1  11       36.56       56.06      7.11 o 
  -6   1  11        0.19       -2.93      3.81 o 
  -5   1  11        0.10        0.21      3.17 o 
  -4   1  11      289.70      297.29     11.05 o 
  -3   1  11       64.43       61.35      5.21 o 
  -2   1  11      151.64      147.66      5.42 o 
  -1   1  11        1.69        1.61      2.11 o 
   0   1  11        0.09        1.93      2.85 o 
   1   1  11       26.29       23.21      4.16 o 
   2   1  11        7.47       10.84      4.77 o 
   3   1  11        3.00        2.97      4.81 o 
  -7   2  11       24.00       32.67      7.59 o 
  -6   2  11        3.86        4.97      3.98 o 
  -5   2  11       23.72       21.39      6.53 o 
  -4   2  11      264.95      255.21     15.17 o 
  -3   2  11        1.81       -0.71      2.56 o 
  -2   2  11       79.32       78.14      4.68 o 
  -1   2  11       45.21       45.55      3.64 o 
   0   2  11       26.11       30.96      4.55 o 
   1   2  11       96.57       90.31     11.25 o 
   2   2  11       23.75       25.02      5.81 o 
  -7   3  11       86.20       62.06     10.31 o 
  -6   3  11        0.13       -2.85      5.34 o 
  -5   3  11       14.70       12.44      6.33 o 
  -4   3  11       19.91       20.41      6.62 o 
  -3   3  11      262.94      239.49     17.33 o 
  -2   3  11       51.22       45.53      3.73 o 
  -1   3  11       15.53       20.61      3.99 o 
   0   3  11       44.70       61.36      5.82 o 
   1   3  11       68.66       72.79      9.95 o 
   2   3  11      140.90      133.98     16.60 o 
  -7   4  11       42.33       49.78      9.80 o 
  -6   4  11        9.12        8.02      6.70 o 
  -5   4  11        0.52       -4.34      5.35 o 
  -4   4  11        8.66        3.17      4.42 o 
  -3   4  11       45.26       41.59      5.72 o 
  -2   4  11      112.59       92.56     11.01 o 
  -1   4  11       18.60       21.79      4.39 o 
   0   4  11        2.72        5.37      4.64 o 
   1   4  11      109.42      112.32     11.37 o 
  -6   5  11       22.20       22.43      8.00 o 
  -5   5  11        5.81       10.07      6.75 o 
  -4   5  11       84.32       93.97     12.24 o 
  -3   5  11       41.19       42.10      6.12 o 
  -2   5  11       30.50       31.59      6.60 o 
  -1   5  11      172.38      186.02     10.92 o 
   0   5  11       17.31       20.72      5.98 o 
  -5   6  11       70.15       67.05      9.96 o 
  -4   6  11       24.58       29.09      6.31 o 
  -3   6  11      133.01      126.62     16.18 o 
  -2   6  11       33.26       39.96     10.76 o 
  -1  -9  12      153.18      166.03     14.46 o 
   0  -9  12      148.16      142.74     12.39 o 
   1  -9  12      468.58      498.62     28.35 o 
   2  -9  12        7.55        5.80      8.55 o 
  -3  -8  12       70.50       58.85      5.46 o 
  -2  -8  12      218.89      226.04      9.14 o 
  -1  -8  12      126.88      137.18      7.74 o 
   0  -8  12       42.45       57.79      6.71 o 
   1  -8  12      580.60      580.31     19.85 o 
   2  -8  12      178.26      168.46      9.74 o 
   3  -8  12      694.47      686.87     22.56 o 
  -4  -7  12      436.24      452.12     14.01 o 
  -3  -7  12       27.98       28.61      6.15 o 
  -2  -7  12      437.45      465.41     12.91 o 
  -1  -7  12      124.50      120.47      6.77 o 
   0  -7  12        5.48       11.20      3.55 o 
   1  -7  12      837.06      832.23     19.00 o 
   2  -7  12       34.30       42.74      5.79 o 
   3  -7  12      135.38      146.05     10.23 o 
  -5  -6  12      410.57      452.23     17.41 o 
  -4  -6  12      293.08      278.43     19.21 o 
  -3  -6  12      112.26      106.16      6.07 o 
  -2  -6  12     1223.78     1218.98     24.02 o 
  -1  -6  12       58.59       60.32      5.05 o 
   0  -6  12       48.14       48.34      4.19 o 
   1  -6  12      549.51      529.00     15.18 o 
   2  -6  12        9.39        6.09      3.71 o 
   3  -6  12      263.70      246.50     11.13 o 
  -5  -5  12      155.38      173.67     10.11 o 
  -4  -5  12      560.55      575.20     24.93 o 
  -3  -5  12      266.25      284.13      9.33 o 
  -2  -5  12      582.29      591.32     13.19 o 
  -1  -5  12       77.70       70.39      5.13 o 
   0  -5  12      775.60      754.05     21.19 o 
   1  -5  12      709.56      662.62     17.48 o 
   2  -5  12      112.01      100.11     10.26 o 
   3  -5  12      153.14      155.83     13.45 o 
   4  -5  12       46.07       43.09      9.31 o 
  -6  -4  12       95.15       85.54      7.96 o 
  -5  -4  12      423.95      446.29     16.21 o 
  -4  -4  12      921.68      939.74     26.77 o 
  -3  -4  12       55.78       60.14      4.36 o 
  -2  -4  12      695.61      709.53     17.85 o 
  -1  -4  12      367.14      348.31     10.77 o 
   0  -4  12     1237.82     1191.84     27.43 o 
   1  -4  12      376.69      368.29     11.46 o 
   2  -4  12       23.13       20.68      3.70 o 
   4  -4  12       69.71       69.99     11.46 o 
  -6  -3  12       59.93       55.60      6.59 o 
  -5  -3  12      643.68      636.93     20.32 o 
  -4  -3  12      856.89      868.55     24.76 o 
  -3  -3  12      101.64      107.15      5.20 o 
  -2  -3  12      866.36      875.13     32.39 o 
  -1  -3  12       56.21       63.98      4.65 o 
   0  -3  12     1279.87     1198.93     27.37 o 
   1  -3  12      635.93      611.22     16.09 o 
   2  -3  12      175.39      155.96      9.84 o 
   3  -3  12      574.19      533.33     27.77 o 
  -6  -2  12       35.59       32.63     10.35 o 
  -5  -2  12     1144.49     1106.33     30.69 o 
  -4  -2  12      636.91      648.41     19.49 o 
  -3  -2  12       13.09       16.77      2.70 o 
  -2  -2  12      930.63      899.96     18.66 o 
  -1  -2  12      220.56      207.14      9.44 o 
   0  -2  12     1215.81     1159.41     27.25 o 
   1  -2  12      501.34      504.87     12.14 o 
   2  -2  12      179.84      170.47     13.94 o 
   3  -2  12      671.90      715.70     34.21 o 
  -7  -1  12      482.26      525.61     18.97 o 
  -6  -1  12      155.11      166.83     16.77 o 
  -5  -1  12     1110.91     1092.55     60.87 o 
  -4  -1  12      361.49      371.70     12.99 o 
  -3  -1  12      156.94      182.59      7.82 o 
  -2  -1  12     2405.22     2335.56     43.06 o 
  -1  -1  12      199.41      194.02      7.60 o 
   0  -1  12      178.21      164.29      6.02 o 
   1  -1  12      300.15      304.38     10.94 o 
   2  -1  12       42.29       42.64      6.05 o 
   3  -1  12      392.84      453.10     25.53 o 
  -7   0  12      441.43      421.13     16.29 o 
  -6   0  12       37.24       33.17      5.24 o 
  -5   0  12      641.27      658.41     20.32 o 
  -4   0  12      304.75      290.66     20.43 o 
  -3   0  12      227.77      215.05     13.48 o 
  -2   0  12     1661.91     1680.52     32.09 o 
  -1   0  12      236.80      241.13     10.33 o 
   0   0  12      593.20      570.36     17.87 o 
   1   0  12      672.71      684.28     19.34 o 
   2   0  12        8.14        8.39      4.43 o 
   3   0  12      436.73      417.02     22.58 o 
  -7   1  12      572.70      598.85     39.60 o 
  -6   1  12       41.04       39.12      5.62 o 
  -5   1  12      174.28      182.07      9.15 o 
  -4   1  12       67.99       69.13      8.75 o 
  -3   1  12       95.97       84.69      6.96 o 
  -2   1  12     1190.69     1198.68     23.98 o 
  -1   1  12      562.57      561.58     13.20 o 
   0   1  12      742.72      718.35     19.78 o 
   1   1  12      410.40      423.09     16.86 o 
   2   1  12       49.06       53.71      7.17 o 
  -7   2  12      854.84      913.60     27.73 o 
  -6   2  12       78.64       75.44      9.23 o 
  -5   2  12      208.31      224.95     15.39 o 
  -4   2  12      333.51      341.04     18.71 o 
  -3   2  12      157.03      147.77     34.36 o 
  -2   2  12      401.72      425.19     22.17 o 
  -1   2  12      104.17      104.09      6.56 o 
   0   2  12      408.13      413.89     13.86 o 
   1   2  12      415.51      429.36     18.02 o 
  -6   3  12      101.52       92.18     11.29 o 
  -5   3  12      403.01      420.02     22.17 o 
  -4   3  12      291.49      292.01     13.37 o 
  -3   3  12       14.81       11.15      4.52 o 
  -2   3  12      316.02      332.87     17.66 o 
  -1   3  12      106.96       89.12      7.27 o 
   0   3  12      376.69      381.35     26.63 o 
   1   3  12      254.73      280.09     14.34 o 
  -6   4  12       41.18       47.60      9.88 o 
  -5   4  12      340.40      341.09     19.93 o 
  -4   4  12      184.33      170.96     25.48 o 
  -3   4  12      130.19      147.36     24.69 o 
  -2   4  12      812.00      782.07     41.23 o 
  -1   4  12       10.83        9.59      8.02 o 
   0   4  12       86.32       81.46     17.77 o 
  -5   5  12      449.62      477.27     23.04 o 
  -4   5  12      183.61      173.64     27.57 o 
  -3   5  12      157.41      143.22     17.03 o 
  -2   5  12      626.00      638.99     36.66 o 
  -2  -8  13        9.11        5.12      5.06 o 
  -1  -8  13       47.80       44.88      9.60 o 
   0  -8  13      437.38      471.94     17.60 o 
   1  -8  13        3.52        5.14      4.41 o 
   2  -8  13        0.10        7.07      6.61 o 
  -3  -7  13        3.38        2.32      5.12 o 
  -2  -7  13        0.75       -3.40      3.40 o 
  -1  -7  13       58.63       60.63      8.38 o 
   0  -7  13      322.11      318.16     13.40 o 
   1  -7  13       17.44       10.01      8.41 o 
   2  -7  13       22.22       29.73      9.01 o 
  -4  -6  13       17.78       23.13      5.16 o 
  -3  -6  13       11.04        9.55      4.28 o 
  -2  -6  13       55.20       54.70      5.87 o 
  -1  -6  13      180.92      167.78      7.78 o 
   0  -6  13       42.14       41.50      4.73 o 
   1  -6  13       40.67       40.89      5.45 o 
   2  -6  13       21.99       22.19      4.85 o 
   3  -6  13        9.97       11.91      6.90 o 
  -5  -5  13      179.88      189.77     10.50 o 
  -4  -5  13       36.33       42.09      5.65 o 
  -3  -5  13       71.83       91.94     11.85 o 
  -2  -5  13      203.52      221.00      8.74 o 
  -1  -5  13       45.34       47.72      4.68 o 
   0  -5  13      214.54      216.97      8.71 o 
   1  -5  13       12.93       10.40      3.43 o 
   2  -5  13       14.35       15.81      6.58 o 
   3  -5  13        0.43       -3.83      5.40 o 
  -5  -4  13       42.59       47.29      6.09 o 
  -4  -4  13       59.04       56.75      5.77 o 
  -3  -4  13        9.17        5.04      3.59 o 
  -2  -4  13       49.50       56.47      4.73 o 
  -1  -4  13        0.71       -1.24      2.57 o 
   0  -4  13      220.86      219.92      8.64 o 
   1  -4  13       20.84       22.19      3.86 o 
   2  -4  13        1.07       -2.44      4.98 o 
   3  -4  13        1.40        6.56      6.34 o 
  -6  -3  13      101.13      107.80      8.58 o 
  -5  -3  13       13.35       13.20      4.49 o 
  -4  -3  13      279.00      272.58     11.20 o 
  -3  -3  13       37.83       31.72      7.23 o 
  -2  -3  13        0.20       -0.48      2.47 o 
  -1  -3  13       42.30       38.61      5.02 o 
   0  -3  13      254.38      241.03      8.84 o 
   1  -3  13       14.52        6.77      4.37 o 
   3  -3  13       95.89       77.94     11.63 o 
  -6  -2  13        1.81        3.68      4.15 o 
  -5  -2  13       78.30       70.09      6.33 o 
  -4  -2  13      205.01      191.23     14.05 o 
  -3  -2  13       12.35       13.23      5.91 o 
  -2  -2  13        8.77        8.32      2.89 o 
  -1  -2  13       14.97       15.08      3.25 o 
   0  -2  13      450.75      441.01     12.82 o 
   1  -2  13       72.07       66.90      7.37 o 
   2  -2  13        6.77        6.33      6.50 o 
  -6  -1  13       26.69       37.18      5.63 o 
  -5  -1  13       15.64       14.85      4.20 o 
  -4  -1  13       82.62       81.02      9.79 o 
  -3  -1  13        0.11       -3.45      3.45 o 
  -2  -1  13       11.97       14.02      2.79 o 
  -1  -1  13       19.95       21.21      3.05 o 
   0  -1  13       14.87       17.02      3.79 o 
   1  -1  13      166.38      169.96      9.80 o 
   2  -1  13        4.25       -1.85      6.14 o 
  -6   0  13       20.78       26.56      5.23 o 
  -5   0  13       15.08       12.34      4.19 o 
  -4   0  13      128.19      144.63     12.55 o 
  -3   0  13       10.54        5.34      4.18 o 
  -2   0  13       58.39       61.43      4.55 o 
  -1   0  13      109.92      113.84      7.00 o 
   0   0  13       11.94       10.99      3.65 o 
   1   0  13       52.26       60.20      6.84 o 
   2   0  13        3.85        1.44      4.39 o 
  -6   1  13        1.53       -0.15      3.94 o 
  -5   1  13       12.56       11.51      6.61 o 
  -4   1  13      102.58      114.83     11.26 o 
  -3   1  13       91.01       78.26      7.11 o 
  -2   1  13      155.11      156.45      7.57 o 
  -1   1  13       46.78       47.52      5.02 o 
   0   1  13       23.75       26.06      7.18 o 
   1   1  13       44.51       45.01      6.82 o 
  -6   2  13        0.21        2.13      6.82 o 
  -5   2  13       28.13       34.79      8.41 o 
  -4   2  13       54.33       52.96      6.75 o 
  -3   2  13       25.94       24.58      5.68 o 
  -2   2  13        0.00       -0.63      3.76 o 
  -1   2  13       52.89       55.13      5.52 o 
   0   2  13        9.01        9.09      4.76 o 
  -5   3  13        1.84       -4.59      6.03 o 
  -4   3  13       42.77       44.15      6.76 o 
  -3   3  13       19.37       19.40      5.26 o 
  -2   3  13        8.45        5.06      7.31 o 
  -1   3  13       69.06       61.81     11.57 o 
  -5   4  13       69.48       61.58      7.89 o 
  -4   4  13        2.76        2.80      9.31 o 
  -3   4  13      233.62      202.95     18.97 o 
  -2   4  13        9.19        6.59      7.97 o 
  -2  -7  14       72.25       74.15      7.50 o 
  -1  -7  14      302.92      334.19     18.78 o 
   0  -7  14      279.05      296.35     13.35 o 
   1  -7  14        3.42        8.33      4.54 o 
  -3  -6  14      553.23      575.74     24.51 o 
  -2  -6  14      159.15      164.63      9.75 o 
  -1  -6  14      198.80      223.95      9.38 o 
   0  -6  14      433.52      455.77     16.70 o 
   1  -6  14       46.56       39.25      5.72 o 
  -4  -5  14       24.00       24.57      8.38 o 
  -3  -5  14      446.26      449.68     23.95 o 
  -2  -5  14       44.24       48.55      6.07 o 
  -1  -5  14      402.94      397.01     15.42 o 
   0  -5  14      490.14      487.66     14.55 o 
   1  -5  14       59.23       62.96      6.87 o 
   2  -5  14      258.77      253.58     17.75 o 
  -5  -4  14       79.34       95.50     12.28 o 
  -4  -4  14       83.76       87.25     11.25 o 
  -3  -4  14      267.52      261.77     17.19 o 
  -2  -4  14      101.09      108.49      7.66 o 
  -1  -4  14      339.66      340.22     12.45 o 
   0  -4  14      119.04       96.26     10.54 o 
   1  -4  14       48.73       44.39      8.58 o 
   2  -4  14      435.50      436.12     24.29 o 
  -5  -3  14      103.68      111.74     12.75 o 
  -4  -3  14      284.62      272.04     18.01 o 
  -3  -3  14      304.01      303.39     18.01 o 
  -2  -3  14       34.86       36.17      5.12 o 
  -1  -3  14      308.11      287.44     10.10 o 
   0  -3  14      265.07      264.29      9.70 o 
   1  -3  14      101.14       94.56     10.89 o 
  -5  -2  14      183.86      209.08     15.87 o 
  -4  -2  14      284.39      313.38     19.14 o 
  -3  -2  14      397.09      378.21     20.31 o 
  -2  -2  14      141.95      158.62      8.59 o 
  -1  -2  14      507.13      489.89     18.45 o 
   0  -2  14       79.08       77.86      7.38 o 
   1  -2  14       14.87        8.78      6.64 o 
  -5  -1  14       85.19       96.42     11.56 o 
  -4  -1  14      278.15      286.78     17.78 o 
  -3  -1  14      954.63      937.69     54.06 o 
  -2  -1  14      214.17      204.02     13.76 o 
  -1  -1  14      277.01      266.96     11.39 o 
   0  -1  14       90.26      113.98     12.01 o 
   1  -1  14        6.61        8.64      6.79 o 
  -5   0  14       49.33       43.80      9.18 o 
  -4   0  14      114.86      129.07     12.49 o 
  -1   0  14      652.35      635.42     21.77 o 
  -5   1  14       59.71       71.57     10.78 o 
  -4   1  14       96.79       92.49     14.92 o 
  -3   1  14      925.69      909.91     48.56 o 
  -2   1  14       88.94       70.10     11.54 o 
  -1   1  14      383.71      381.52     13.14 o 
   0   1  14      121.30       92.91     11.43 o 
  -5   2  14      231.41      229.68     16.80 o 
  -4   2  14      300.97      281.23     32.22 o 
  -3   2  14      602.72      626.71     68.41 o 
  -2   2  14        5.50       -6.47      6.47 o 
  -1   2  14      316.03      315.69     22.26 o 
  -4   3  14      281.26      239.61     20.93 o 
  -3   3  14      530.37      507.30     31.46 o 
  -2  -6  15       25.76       26.00      5.75 o 
  -1  -6  15       41.11       50.04      6.51 o 
   0  -6  15      190.90      195.96     15.64 o 
  -3  -5  15       73.42       79.00     10.97 o 
  -2  -5  15       33.18       29.98      5.65 o 
  -1  -5  15       69.43       69.96     12.00 o 
   0  -5  15       40.35       39.29      5.80 o 
  -4  -4  15        6.31        8.22      7.18 o 
  -3  -4  15        0.31       -5.54      5.54 o 
  -2  -4  15        4.81       -0.77      3.91 o 
  -1  -4  15       51.67       47.35      5.04 o 
   0  -4  15       78.54       73.56     16.05 o 
  -4  -3  15       46.89       42.38      9.34 o 
  -3  -3  15        9.58        2.93      5.99 o 
  -2  -3  15        2.85        4.44      5.96 o 
  -1  -3  15       22.59       24.57      4.21 o 
   0  -3  15       17.88       14.25      6.56 o 
  -4  -2  15      181.07      190.50     15.08 o 
  -3  -2  15       20.18       20.40      7.45 o 
  -2  -2  15       84.80       58.24      8.90 o 
  -1  -2  15      184.49      195.86      9.68 o 
   0  -2  15       45.59       42.55      8.11 o 
  -4  -1  15      153.31      137.01     12.98 o 
  -3  -1  15        0.18        0.81      5.62 o 
  -2  -1  15       54.94       54.01      8.64 o 
  -1  -1  15      182.83      181.34     13.63 o 
  -4   0  15       53.42       54.52      9.60 o 
  -3   0  15       15.20       22.77      7.46 o 
  -3   1  15       31.74       34.17      6.19 o 
  -2   1  15        1.17        3.29      7.43 o 
                                                 
